# Supplementary material for: Elucidation of the low-expressing erythroid CR1 phenotype by bioinformatic mining of the GATA1-driven blood-group regulome
Source: Nat Commun. 2023 Aug 17;14:5001. doi: 10.1038/s41467-023-40708-w (PMC10435571; doi:10.1038/s41467-023-40708-w)
Supplement: Supplementary file 4 — Supplementary Data 1 [file 41467_2023_40708_MOESM4_ESM.xlsx]

## Sheet: Sheet1
Chr	start	end	width	sequence_name	peak_score	signal_value	pValue	qValue	peak_summit	overlap	annotation	geneChr	geneStart	geneEnd	geneLength	geneStrand	geneId	transcriptId	distanceToTSS	ENSEMBL	SYMBOL	GENENAME	chr	FIMO_start	FIMO_stop	FIMO_score	FIMO_pValue	FIMO_qValue	FIMO_matched_sequence	chromosome	JASPAR_start	JASPAR_stop	JASPAR_score	diff_FIMO_Jaspar	peak_start	peak_end
chr1	3774744	3775144	401	Cis_GATA1_3_peak_302	1511	12.7858	155.166	151.108	242	3	Promoter (1-2kb)	1	3772825	3775388	2564	1	388588	ENST00000452264.1	1919	ENSG00000235169	SMIM1	small integral membrane protein 1 (Vel blood group)	chr1	3775014	3775024	7.65306	0.000287	0.175	CTTTTATCAGG	chr1	3775015	3775026	877	-1	3774743	3775144
chr1	25272328	25272603	276	Cis_GATA1_3_peak_2806	1093	24.7663	112.941	109.392	89	2	Promoter (<=1kb)	1	25272393	25306942	34550	1	6007	ENST00000564398.5	0	ENSG00000187010	RHD	Rh blood group D antigen	chr1	25272431	25272441	12.2857	4.31e-05	0.0718	GCCTTATCTCA	chr1	25272432	25272443	936	-1	25272327	25272603
chr1	25279748	25280090	343	Cis_GATA1_3_peak_2808	826	14.5707	85.9443	82.6429	100	2	Intron (ENST00000564398.5/6007, intron 1 of 6)	1	25272548	25329211	56664	1	6007	ENST00000568195.5	7200	ENSG00000187010	RHD	Rh blood group D antigen	chr1	25279855	25279865	12.7755	3.09e-05	0.0638	TTCTTATCACC	chr1	25279856	25279867	947	-1	25279747	25280090
chr1	25279748	25280090	343	Cis_GATA1_3_peak_2808	826	14.5707	85.9443	82.6429	100	2	Intron (ENST00000564398.5/6007, intron 1 of 6)	1	25272548	25329211	56664	1	6007	ENST00000568195.5	7200	ENSG00000187010	RHD	Rh blood group D antigen	chr1	25279888	25279898	6.04082	0.000431	0.219	AGCTTATCAAA	chr1	25279889	25279900	859	-1	25279747	25280090
chr1	25284310	25284438	129	Cis_GATA1_3_peak_2810	181	5.21116	20.6896	18.1777	62	1	Intron (ENST00000564398.5/6007, intron 1 of 6)	1	25272548	25329211	56664	1	6007	ENST00000568195.5	11762	ENSG00000187010	RHD	Rh blood group D antigen	chr1	25284363	25284373	12.3061	4.25e-05	0.0717	tccttatctta	chr1	25284364	25284375	945	-1	25284309	25284438
chr1	25284310	25284438	129	Cis_GATA1_3_peak_2810	181	5.21116	20.6896	18.1777	62	1	Intron (ENST00000564398.5/6007, intron 1 of 6)	1	25272548	25329211	56664	1	6007	ENST00000568195.5	11762	ENSG00000187010	RHD	Rh blood group D antigen	chr1	25284363	25284373	12.3061	4.25e-05	0.0717	tccttatctta	chr1	25284369	25284380	835	-6	25284309	25284438
chr1	25285109	25285423	315	Cis_GATA1_3_peak_2811	1283	19.727	132.085	128.335	184	2	Intron (ENST00000564398.5/6007, intron 2 of 6)	1	25272548	25329211	56664	1	6007	ENST00000568195.5	12561	ENSG00000187010	RHD	Rh blood group D antigen	chr1	25285194	25285204	2.89796	0.00069	0.282	gcgctatctcg	chr1	25285195	25285206	802	-1	25285108	25285423
chr1	25285109	25285423	315	Cis_GATA1_3_peak_2811	1283	19.727	132.085	128.335	184	2	Intron (ENST00000564398.5/6007, intron 2 of 6)	1	25272548	25329211	56664	1	6007	ENST00000568195.5	12561	ENSG00000187010	RHD	Rh blood group D antigen	chr1	25285317	25285327	9.65306	0.000148	0.124	ACCCTATCTCT	chr1	25285318	25285329	901	-1	25285108	25285423
chr1	25396147	25396294	148	Cis_GATA1_3_peak_2826	142	7.08642	16.6347	14.2162	79	2	Intron (ENST00000294413.12/6006, intron 3 of 9)	1	25362359	25402702	40344	2	6006	ENST00000527747.5	6408	ENSG00000188672	RHCE	Rh blood group CcEe antigens	chr1	25396210	25396220	11.8571	5.49e-05	0.0802	TCTTTATCTTT	chr1	25396211	25396222	942	-1	25396146	25396294
chr1	25410129	25410330	202	Cis_GATA1_3_peak_2830	448	9.19769	47.7911	44.8668	85	1	Intron (ENST00000294413.12/6006, intron 1 of 9)	1	25362359	25402702	40344	2	6006	ENST00000527747.5	-7427	ENSG00000188672	RHCE	Rh blood group CcEe antigens	chr1	25410270	25410280	11.7959	5.78e-05	0.0825	TTCTTATCAAT	chr1	25410271	25410282	941	-1	25410128	25410330
chr1	25413257	25413604	348	Cis_GATA1_3_peak_2832	915	14.1544	94.9552	91.5726	244	3	Intron (ENST00000294413.12/6006, intron 1 of 9)	1	25362363	25420792	58430	2	6006	ENST00000346452.8	7188	ENSG00000188672	RHCE	Rh blood group CcEe antigens	chr1	25413445	25413455	6.04082	0.000431	0.219	AGCTTATCAAA	chr1	25413446	25413457	859	-1	25413256	25413604
chr1	25413257	25413604	348	Cis_GATA1_3_peak_2832	915	14.1544	94.9552	91.5726	244	3	Intron (ENST00000294413.12/6006, intron 1 of 9)	1	25362363	25420792	58430	2	6006	ENST00000346452.8	7188	ENSG00000188672	RHCE	Rh blood group CcEe antigens	chr1	25413478	25413488	12.7755	3.09e-05	0.0638	TTCTTATCACC	chr1	25413479	25413490	947	-1	25413256	25413604
chr1	25420823	25421016	194	Cis_GATA1_3_peak_2833	985	18.141	102.046	98.5995	96	3	Promoter (<=1kb)	1	25402596	25420848	18253	2	6006	ENST00000495048.1	0	ENSG00000188672	RHCE	Rh blood group CcEe antigens	chr1	25420893	25420903	12.2857	4.31e-05	0.0718	GCCTTATCTCA	chr1	25420894	25420905	936	-1	25420822	25421016
chr1	25428709	25428976	268	Cis_GATA1_3_peak_2835	515	8.89473	54.5666	51.5672	121	2	Promoter (1-2kb)	1	25362312	25430192	67881	2	6006	ENST00000349320.7	1216	ENSG00000188672	RHCE	Rh blood group CcEe antigens	chr1	25428759	25428769	-2.95918	0.000919	0.335	TTCTTAACTGT	chr1	25428760	25428771	875	-1	25428708	25428976
chr1	25428709	25428976	268	Cis_GATA1_3_peak_2835	515	8.89473	54.5666	51.5672	121	2	Promoter (1-2kb)	1	25362312	25430192	67881	2	6006	ENST00000349320.7	1216	ENSG00000188672	RHCE	Rh blood group CcEe antigens	chr1	25428759	25428769	-2.95918	0.000919	0.335	TTCTTAACTGT	chr1	25428766	25428777	806	-7	25428708	25428976
chr1	42825089	42825633	545	Cis_GATA1_3_peak_5194	1777	17.4959	182.398	177.777	128	3	Promoter (<=1kb)	1	42825560	42844989	19430	1	114625	ENST00000372514.7	0	ENSG00000164010	ERMAP	erythroblast membrane associated protein (Scianna blood group)	chr1	42825132	42825142	-3.04082	0.000924	0.335	TCCTTAGCTGT	chr1	42825133	42825144	870	-1	42825088	42825633
chr1	42825089	42825633	545	Cis_GATA1_3_peak_5194	1777	17.4959	182.398	177.777	128	3	Promoter (<=1kb)	1	42825560	42844989	19430	1	114625	ENST00000372514.7	0	ENSG00000164010	ERMAP	erythroblast membrane associated protein (Scianna blood group)	chr1	42825170	42825180	6.2449	0.000409	0.213	CGTTTATCACA	chr1	42825171	42825182	858	-1	42825088	42825633
chr1	42825089	42825633	545	Cis_GATA1_3_peak_5194	1777	17.4959	182.398	177.777	128	3	Promoter (<=1kb)	1	42825560	42844989	19430	1	114625	ENST00000372514.7	0	ENSG00000164010	ERMAP	erythroblast membrane associated protein (Scianna blood group)	chr1	42825200	42825210	9.89796	0.000135	0.119	TGCTTATCAGA	chr1	42825201	42825212	908	-1	42825088	42825633
chr1	42825089	42825633	545	Cis_GATA1_3_peak_5194	1777	17.4959	182.398	177.777	128	3	Promoter (<=1kb)	1	42825560	42844989	19430	1	114625	ENST00000372514.7	0	ENSG00000164010	ERMAP	erythroblast membrane associated protein (Scianna blood group)	chr1	42825233	42825243	12.7755	3.09e-05	0.0638	TCTTTATCTCC	chr1	42825234	42825245	947	-1	42825088	42825633
chr1	42825089	42825633	545	Cis_GATA1_3_peak_5194	1777	17.4959	182.398	177.777	128	3	Promoter (<=1kb)	1	42825560	42844989	19430	1	114625	ENST00000372514.7	0	ENSG00000164010	ERMAP	erythroblast membrane associated protein (Scianna blood group)	chr1	42825344	42825354	4.55102	0.000561	0.256	ATCCTATCACA	chr1	42825345	42825356	836	-1	42825088	42825633
chr1	42825089	42825633	545	Cis_GATA1_3_peak_5194	1777	17.4959	182.398	177.777	128	3	Promoter (<=1kb)	1	42825560	42844989	19430	1	114625	ENST00000372514.7	0	ENSG00000164010	ERMAP	erythroblast membrane associated protein (Scianna blood group)	chr1	42825486	42825496	7.65306	0.000287	0.175	CTTTTATCAGG	chr1	42825487	42825498	877	-1	42825088	42825633
chr1	159204133	159204645	513	Cis_GATA1_3_peak_13982	906	9.38648	94.0588	90.6843	403	3	Promoter (<=1kb)	1	159204875	159206500	1626	1	2532	ENST00000368121.6	-230	ENSG00000213088	ACKR1	atypical chemokine receptor 1 (Duffy blood group)	chr1	159204259	159204269	2.79592	0.0007	0.285	TAGCTATCTCT	chr1	159204260	159204271	813	-1	159204132	159204645
chr1	159204133	159204645	513	Cis_GATA1_3_peak_13982	906	9.38648	94.0588	90.6843	403	3	Promoter (<=1kb)	1	159204875	159206500	1626	1	2532	ENST00000368121.6	-230	ENSG00000213088	ACKR1	atypical chemokine receptor 1 (Duffy blood group)	chr1	159204523	159204533	15.3878	3.56e-06	0.0346	CCCTTATCTCT	chr1	159204524	159204535	978	-1	159204132	159204645
chr1	159204722	159205063	342	Cis_GATA1_3_peak_13983	1554	13.6407	159.556	155.425	175	3	Promoter (<=1kb)	1	159204875	159206500	1626	1	2532	ENST00000368121.6	0	ENSG00000213088	ACKR1	atypical chemokine receptor 1 (Duffy blood group)	chr1	159204887	159204897	11.6531	6.1e-05	0.0842	CTCTTATCTTG	chr1	159204888	159204899	932	-1	159204721	159205063
chr1	159204722	159205063	342	Cis_GATA1_3_peak_13983	1554	13.6407	159.556	155.425	175	3	Promoter (<=1kb)	1	159204875	159206500	1626	1	2532	ENST00000368121.6	0	ENSG00000213088	ACKR1	atypical chemokine receptor 1 (Duffy blood group)	chr1	159205007	159205017	-3.73469	0.000957	0.337	CCCTTATCCCT	chr1	159205008	159205019	857	-1	159204721	159205063
chr1	207316620	207316815	196	Cis_GATA1_3_peak_18694	745	10.8596	77.7623	74.5352	97	1	Promoter (4-5kb)	1	207321376	207360966	39591	1	1604	ENST00000367064.8	-4561	ENSG00000196352	CD55	CD55 molecule (Cromer blood group)	chr1	207316639	207316649	6.20408	0.000413	0.215	AACTTATCTTA	chr1	207316640	207316651	866	-1	207316619	207316815
chr1	207316620	207316815	196	Cis_GATA1_3_peak_18694	745	10.8596	77.7623	74.5352	97	1	Promoter (4-5kb)	1	207321376	207360966	39591	1	1604	ENST00000367064.8	-4561	ENSG00000196352	CD55	CD55 molecule (Cromer blood group)	chr1	207316714	207316724	9.04082	0.000189	0.141	TGCCTATCTAT	chr1	207316715	207316726	896	-1	207316619	207316815
chr1	207317205	207317388	184	Cis_GATA1_3_peak_18695	435	7.68021	46.5039	43.5946	99	2	Promoter (3-4kb)	1	207321376	207360966	39591	1	1604	ENST00000367064.8	-3988	ENSG00000196352	CD55	CD55 molecule (Cromer blood group)	chr1	207317309	207317319	12.2449	4.34e-05	0.072	TCCTTATCTAA	chr1	207317310	207317321	944	-1	207317204	207317388
chr1	207317205	207317388	184	Cis_GATA1_3_peak_18695	435	7.68021	46.5039	43.5946	99	2	Promoter (3-4kb)	1	207321376	207360966	39591	1	1604	ENST00000367064.8	-3988	ENSG00000196352	CD55	CD55 molecule (Cromer blood group)	chr1	207317309	207317319	12.2449	4.34e-05	0.072	TCCTTATCTAA	chr1	207317315	207317326	807	-6	207317204	207317388
chr1	207318211	207318338	128	Cis_GATA1_3_peak_18696	207	5.2264	23.3252	20.7565	62	1	Promoter (3-4kb)	1	207321376	207360966	39591	1	1604	ENST00000367064.8	-3038	ENSG00000196352	CD55	CD55 molecule (Cromer blood group)	chr1	207318276	207318286	10.0204	0.000128	0.116	TACTTATCTAC	chr1	207318277	207318288	914	-1	207318210	207318338
chr1	207335937	207336252	316	Cis_GATA1_3_peak_18702	528	14.5901	55.8999	52.8863	206	1	Promoter (<=1kb)	1	207336754	207386804	50051	1	1604	ENST00000634386.1	-502	ENSG00000196352	CD55	CD55 molecule (Cromer blood group)	chr1	207336128	207336138	7.28571	0.000323	0.186	TTGTTATCTAG	chr1	207336129	207336140	877	-1	207335936	207336252
chr1	207499378	207499750	373	Cis_GATA1_3_peak_18725	204	6.6975	23.0607	20.4963	96	2	Promoter (3-4kb)	1	207496341	207630627	134287	1	1378	ENST00000529814.1	3037	ENSG00000203710	CR1	complement C3b/C4b receptor 1 (Knops blood group)	chr1	207499455	207499465	11.0816	8.58e-05	0.0964	tccttatcaga	chr1	207499456	207499467	924	-1	207499377	207499750
chr1	207500497	207500627	131	Cis_GATA1_3_peak_18726	92	4.47249	11.4938	9.24004	74	1	Promoter (4-5kb)	1	207496341	207630627	134287	1	1378	ENST00000529814.1	4156	ENSG00000203710	CR1	complement C3b/C4b receptor 1 (Knops blood group)	chr1	207500571	207500581	8.83673	0.000207	0.147	TTGTTATCTCA	chr1	207500572	207500583	898	-1	207500496	207500627
chr1	207504125	207504258	134	Cis_GATA1_3_peak_18728	56	3.9013	7.77272	5.68262	72	1	Intron (ENST00000367050.8/1378, intron 1 of 12)	1	207496341	207630627	134287	1	1378	ENST00000529814.1	7784	ENSG00000203710	CR1	complement C3b/C4b receptor 1 (Knops blood group)	chr1	207504201	207504211	9.91837	0.000133	0.118	CACTTATCTTT	chr1	207504202	207504213	912	-1	207504124	207504258
chr1	207520163	207520561	399	Cis_GATA1_3_peak_18731	2005	22.6279	205.998	200.529	144	3	Intron (ENST00000367050.8/1378, intron 4 of 12)	1	207496341	207630627	134287	1	1378	ENST00000529814.1	23822	ENSG00000203710	CR1	complement C3b/C4b receptor 1 (Knops blood group)	chr1	207520286	207520296	8.04082	0.000259	0.165	GTTTTATCTAG	chr1	207520287	207520298	887	-1	207520162	207520561
chr1	207520163	207520561	399	Cis_GATA1_3_peak_18731	2005	22.6279	205.998	200.529	144	3	Intron (ENST00000367050.8/1378, intron 4 of 12)	1	207496341	207630627	134287	1	1378	ENST00000529814.1	23822	ENSG00000203710	CR1	complement C3b/C4b receptor 1 (Knops blood group)	chr1	207520510	207520520	-3.91837	0.000973	0.338	cccttctctct	chr1	207520511	207520522	854	-1	207520162	207520561
chr1	207520988	207521156	169	Cis_GATA1_3_peak_18732	435	8.39786	46.4247	43.5163	77	2	Intron (ENST00000367050.8/1378, intron 4 of 12)	1	207496341	207630627	134287	1	1378	ENST00000529814.1	24647	ENSG00000203710	CR1	complement C3b/C4b receptor 1 (Knops blood group)	chr1	207521006	207521016	12	4.82e-05	0.0756	ctcttatcacc	chr1	207521007	207521018	932	-1	207520987	207521156
chr11	33725271	33725419	149	Cis_GATA1_3_peak_35767	174	6.22645	19.9767	17.478	74	1	Promoter (2-3kb)	11	33703012	33722952	19941	2	966	ENST00000652678.1	-2319	ENSG00000085063	CD59	CD59 molecule (CD59 blood group)	chr11	33725325	33725335	11.8776	5.31e-05	0.0796	ATCTTATCTAC	chr11	33725326	33725337	939	-1	33725270	33725419
chr11	33730529	33730716	188	Cis_GATA1_3_peak_35768	236	7.90142	26.3048	23.6791	89	2	Intron (ENST00000651785.1/966, intron 3 of 5)	11	33709556	33736408	26853	2	966	ENST00000533403.6	5692	ENSG00000085063	CD59	CD59 molecule (CD59 blood group)	chr11	33730606	33730616	8.85714	0.000205	0.147	tacttatcagc	chr11	33730607	33730618	894	-1	33730528	33730716
chr11	33737279	33737583	305	Cis_GATA1_3_peak_35771	1874	21.6092	192.361	187.446	192	3	Promoter (<=1kb)	11	33703010	33736491	33482	2	966	ENST00000642928.1	-788	ENSG00000085063	CD59	CD59 molecule (CD59 blood group)	chr11	33737445	33737455	5.20408	0.000501	0.24	ctgttatcaca	chr11	33737446	33737457	845	-1	33737278	33737583
chr11	33737279	33737583	305	Cis_GATA1_3_peak_35771	1874	21.6092	192.361	187.446	192	3	Promoter (<=1kb)	11	33703010	33736491	33482	2	966	ENST00000642928.1	-788	ENSG00000085063	CD59	CD59 molecule (CD59 blood group)	chr11	33737464	33737474	12.2041	4.47e-05	0.0728	TGTttatctct	chr11	33737465	33737476	943	-1	33737278	33737583
chr11	35139634	35139930	297	Cis_GATA1_3_peak_35996	566	8.13708	59.6746	56.6216	158	3	Promoter (<=1kb)	11	35139306	35223320	84015	1	960	ENST00000442151.6	328	ENSG00000026508	CD44	CD44 molecule (Indian blood group)	chr11	35139805	35139815	3.65306	0.00063	0.27	CTGTTATCAAG	chr11	35139806	35139817	824	-1	35139633	35139930
chr11	35140028	35140182	155	Cis_GATA1_3_peak_35997	118	3.64769	14.1765	11.8307	71	2	Promoter (<=1kb)	11	35139306	35223320	84015	1	960	ENST00000442151.6	722	ENSG00000026508	CD44	CD44 molecule (Indian blood group)	chr11	35140151	35140161	-3.83673	0.000969	0.337	CTCTTCTCTCT	chr11	35140152	35140163	859	-1	35140027	35140182
chr11	35140267	35140430	164	Cis_GATA1_3_peak_35998	234	4.96017	26.0448	23.4259	90	1	Promoter (<=1kb)	11	35139306	35223320	84015	1	960	ENST00000442151.6	961	ENSG00000026508	CD44	CD44 molecule (Indian blood group)	chr11	35140346	35140356	-4.14286	0.000981	0.339	TGCTTATCGCT	chr11	35140347	35140358	855	-1	35140266	35140430
chr11	35141083	35141214	132	Cis_GATA1_3_peak_35999	164	4.18223	18.9149	16.4407	71	2	Promoter (1-2kb)	11	35139306	35223320	84015	1	960	ENST00000442151.6	1777	ENSG00000026508	CD44	CD44 molecule (Indian blood group)	chr11	35141102	35141112	7.28571	0.000323	0.186	gtgttatctca	chr11	35141103	35141114	873	-1	35141082	35141214
chr11	35141083	35141214	132	Cis_GATA1_3_peak_35999	164	4.18223	18.9149	16.4407	71	2	Promoter (1-2kb)	11	35139306	35223320	84015	1	960	ENST00000442151.6	1777	ENSG00000026508	CD44	CD44 molecule (Indian blood group)	chr11	35141146	35141156	5.34694	0.000487	0.236	ctgttatcagg	chr11	35141147	35141158	843	-1	35141082	35141214
chr11	35160468	35161053	586	Cis_GATA1_3_peak_36005	878	13.0185	91.1694	87.8211	153	3	Intron (ENST00000263398.10/960, intron 1 of 8)	11	35176575	35214861	38287	1	960	ENST00000526000.6	-15522	ENSG00000026508	CD44	CD44 molecule (Indian blood group)	chr11	35160630	35160640	6.14286	0.000421	0.217	ACTTTATCAGA	chr11	35160625	35160636	844	5	35160467	35161053
chr11	35160468	35161053	586	Cis_GATA1_3_peak_36005	878	13.0185	91.1694	87.8211	153	3	Intron (ENST00000263398.10/960, intron 1 of 8)	11	35176575	35214861	38287	1	960	ENST00000526000.6	-15522	ENSG00000026508	CD44	CD44 molecule (Indian blood group)	chr11	35160630	35160640	6.14286	0.000421	0.217	ACTTTATCAGA	chr11	35160631	35160642	861	-1	35160467	35161053
chr11	35160468	35161053	586	Cis_GATA1_3_peak_36005	878	13.0185	91.1694	87.8211	153	3	Intron (ENST00000263398.10/960, intron 1 of 8)	11	35176575	35214861	38287	1	960	ENST00000526000.6	-15522	ENSG00000026508	CD44	CD44 molecule (Indian blood group)	chr11	35160684	35160694	10.0612	0.000126	0.115	agcttatcagt	chr11	35160685	35160696	910	-1	35160467	35161053
chr11	35160468	35161053	586	Cis_GATA1_3_peak_36005	878	13.0185	91.1694	87.8211	153	3	Intron (ENST00000263398.10/960, intron 1 of 8)	11	35176575	35214861	38287	1	960	ENST00000526000.6	-15522	ENSG00000026508	CD44	CD44 molecule (Indian blood group)	chr11	35160925	35160935	-3.83673	0.000969	0.337	ctctcatctct	chr11	35160915	35160926	835	10	35160467	35161053
chr11	35160468	35161053	586	Cis_GATA1_3_peak_36005	878	13.0185	91.1694	87.8211	153	3	Intron (ENST00000263398.10/960, intron 1 of 8)	11	35176575	35214861	38287	1	960	ENST00000526000.6	-15522	ENSG00000026508	CD44	CD44 molecule (Indian blood group)	chr11	35160925	35160935	-3.83673	0.000969	0.337	ctctcatctct	chr11	35160926	35160937	859	-1	35160467	35161053
chr11	35160468	35161053	586	Cis_GATA1_3_peak_36005	878	13.0185	91.1694	87.8211	153	3	Intron (ENST00000263398.10/960, intron 1 of 8)	11	35176575	35214861	38287	1	960	ENST00000526000.6	-15522	ENSG00000026508	CD44	CD44 molecule (Indian blood group)	chr11	35160949	35160959	2.30612	0.000733	0.293	tctctatcAAG	chr11	35160950	35160961	805	-1	35160467	35161053
chr11	35165748	35165960	213	Cis_GATA1_3_peak_36007	824	13.2878	85.7894	82.4896	102	2	Intron (ENST00000263398.10/960, intron 1 of 8)	11	35176575	35214861	38287	1	960	ENST00000526000.6	-10615	ENSG00000026508	CD44	CD44 molecule (Indian blood group)	chr11	35165832	35165842	11.102	8.45e-05	0.096	GGCTTATCTCA	chr11	35165833	35165844	920	-1	35165747	35165960
chr12	14835147	14835473	327	Cis_GATA1_3_peak_46025	293	8.11549	32.0926	29.3721	102	1	Intron (ENST00000533472.1/144608, intron 1 of 1)	12	14829354	14843062	13709	2	420	ENST00000430129.6	7589	ENSG00000111339	ART4	ADP-ribosyltransferase 4 (Dombrock blood group)	chr12	14835384	14835394	14.0612	1.12e-05	0.0485	TTCTTATCTGG	chr12	14835385	14835396	965	-1	14835146	14835473
chr12	14836288	14836497	210	Cis_GATA1_3_peak_46026	1090	18.2848	112.633	109.087	104	3	Intron (ENST00000533472.1/144608, intron 1 of 1)	12	14829354	14843062	13709	2	420	ENST00000430129.6	6565	ENSG00000111339	ART4	ADP-ribosyltransferase 4 (Dombrock blood group)	chr12	14836380	14836390	4.04082	0.000601	0.267	CGGTTATCAGA	chr12	14836381	14836392	825	-1	14836287	14836497
chr12	14843407	14843753	347	Cis_GATA1_3_peak_46027	1975	21.2939	202.873	197.551	161	3	Promoter (<=1kb)	12	14825569	14843526	17958	2	420	ENST00000228936.6	0	ENSG00000111339	ART4	ADP-ribosyltransferase 4 (Dombrock blood group)	chr12	14843556	14843566	11.3265	6.86e-05	0.0891	ATCTTATCAGT	chr12	14843557	14843568	931	-1	14843406	14843753
chr12	14843407	14843753	347	Cis_GATA1_3_peak_46027	1975	21.2939	202.873	197.551	161	3	Promoter (<=1kb)	12	14825569	14843526	17958	2	420	ENST00000228936.6	0	ENSG00000111339	ART4	ADP-ribosyltransferase 4 (Dombrock blood group)	chr12	14843628	14843638	5.71429	0.000453	0.226	GGCCTATCAGC	chr12	14843629	14843640	839	-1	14843406	14843753
chr15	74420285	74420657	373	Cis_GATA1_3_peak_74284	1291	13.0826	132.905	129.146	130	3	Intron (ENST00000261918.9/8482, intron 1 of 13)	15	74410968	74411639	672	2	8482	ENST00000569617.1	-8646	ENSG00000138623	SEMA7A	semaphorin 7A (John Milton Hagen blood group)	chr15	74420325	74420335	-3.57143	0.000946	0.337	TTCTTCTCTGC	chr15	74420326	74420337	863	-1	74420284	74420657
chr15	74424058	74424277	220	Cis_GATA1_3_peak_74286	705	8.79954	73.7482	70.5584	117	3	Intron (ENST00000261918.9/8482, intron 1 of 13)	15	74410026	74433704	23679	2	8482	ENST00000542748.6	9427	ENSG00000138623	SEMA7A	semaphorin 7A (John Milton Hagen blood group)	chr15	74424164	74424174	-3.16327	0.000932	0.335	TCATTATCTCT	chr15	74424165	74424176	872	-1	74424057	74424277
chr15	74438547	74438933	387	Cis_GATA1_3_peak_74291	325	6.20805	35.3654	32.5982	88	1	Promoter (4-5kb)	15	74409289	74433958	24670	2	8482	ENST00000261918.9	-4589	ENSG00000138623	SEMA7A	semaphorin 7A (John Milton Hagen blood group)	chr15	74438643	74438653	11.2449	7.36e-05	0.0914	TTTTTATCTGA	chr15	74438644	74438655	934	-1	74438546	74438933
chr15	74438547	74438933	387	Cis_GATA1_3_peak_74291	325	6.20805	35.3654	32.5982	88	1	Promoter (4-5kb)	15	74409289	74433958	24670	2	8482	ENST00000261918.9	-4589	ENSG00000138623	SEMA7A	semaphorin 7A (John Milton Hagen blood group)	chr15	74438741	74438751	-4.34694	0.000993	0.339	CTCTTCTCTGC	chr15	74438742	74438753	849	-1	74438546	74438933
chr17	44248456	44248604	149	Cis_GATA1_3_peak_88251	234	4.96409	26.0648	23.4456	77	1	3' UTR	17	44260404	44262066	1663	2	6521	ENST00000471005.5	13462	ENSG00000004939	SLC4A1	solute carrier family 4 member 1 (Diego blood group)	chr17	44248531	44248541	12.3469	4.05e-05	0.0701	TCCTTATCTTG	chr17	44248532	44248543	941	-1	44248455	44248604
chr17	44266527	44266969	443	Cis_GATA1_3_peak_88255	1419	11.4422	145.917	141.995	170	3	Promoter (1-2kb)	17	44248390	44268134	19745	2	6521	ENST00000399246.3	1165	ENSG00000004939	SLC4A1	solute carrier family 4 member 1 (Diego blood group)	chr17	44266593	44266603	-3.83673	0.000969	0.337	CTCTTCTCTCT	chr17	44266594	44266605	859	-1	44266526	44266969
chr17	44266527	44266969	443	Cis_GATA1_3_peak_88255	1419	11.4422	145.917	141.995	170	3	Promoter (1-2kb)	17	44248390	44268134	19745	2	6521	ENST00000399246.3	1165	ENSG00000004939	SLC4A1	solute carrier family 4 member 1 (Diego blood group)	chr17	44266717	44266727	12.6327	3.35e-05	0.0655	CCCTTATCAGT	chr17	44266718	44266729	941	-1	44266526	44266969
chr17	44266527	44266969	443	Cis_GATA1_3_peak_88255	1419	11.4422	145.917	141.995	170	3	Promoter (1-2kb)	17	44248390	44268134	19745	2	6521	ENST00000399246.3	1165	ENSG00000004939	SLC4A1	solute carrier family 4 member 1 (Diego blood group)	chr17	44266805	44266815	13.2041	2.36e-05	0.0583	CCCTTATCTGG	chr17	44266806	44266817	945	-1	44266526	44266969
chr17	44268095	44268426	332	Cis_GATA1_3_peak_88257	1283	10.67	132.117	128.367	191	3	Promoter (<=1kb)	17	44248390	44268134	19745	2	6521	ENST00000399246.3	0	ENSG00000004939	SLC4A1	solute carrier family 4 member 1 (Diego blood group)	chr17	44268190	44268200	-3.65306	0.00095	0.337	TCCTAATCTGC	chr17	44268191	44268202	858	-1	44268094	44268426
chr17	44268095	44268426	332	Cis_GATA1_3_peak_88257	1283	10.67	132.117	128.367	191	3	Promoter (<=1kb)	17	44248390	44268134	19745	2	6521	ENST00000399246.3	0	ENSG00000004939	SLC4A1	solute carrier family 4 member 1 (Diego blood group)	chr17	44268270	44268280	5.59184	0.000467	0.231	GAGTTATCTCT	chr17	44268271	44268282	851	-1	44268094	44268426
chr18	45722988	45723244	257	Cis_GATA1_3_peak_95203	1799	18.0826	184.644	179.961	141	3	Promoter (<=1kb)	18	45724127	45752520	28394	1	6563	ENST00000619403.4	-883	ENSG00000141469	SLC14A1	solute carrier family 14 member 1 (Kidd blood group)	chr18	45723132	45723142	8.85714	0.000205	0.147	TACTTATCAGC	chr18	45723133	45723144	894	-1	45722987	45723244
chr18	45722988	45723244	257	Cis_GATA1_3_peak_95203	1799	18.0826	184.644	179.961	141	3	Promoter (<=1kb)	18	45724127	45752520	28394	1	6563	ENST00000619403.4	-883	ENSG00000141469	SLC14A1	solute carrier family 14 member 1 (Kidd blood group)	chr18	45723172	45723182	10.5102	0.000105	0.106	CTTTTATCTGG	chr18	45723173	45723184	916	-1	45722987	45723244
chr18	45723626	45723830	205	Cis_GATA1_3_peak_95204	1001	11.9545	103.608	100.147	97	3	Promoter (<=1kb)	18	45724127	45752520	28394	1	6563	ENST00000619403.4	-297	ENSG00000141469	SLC14A1	solute carrier family 14 member 1 (Kidd blood group)	chr18	45723707	45723717	11.8571	5.49e-05	0.0802	ACCTTATCTTC	chr18	45723708	45723719	935	-1	45723625	45723830
chr18	45724113	45724338	226	Cis_GATA1_3_peak_95205	966	11.673	100.109	96.68	125	2	Promoter (<=1kb)	18	45724127	45752520	28394	1	6563	ENST00000619403.4	0	ENSG00000141469	SLC14A1	solute carrier family 14 member 1 (Kidd blood group)	chr18	45724226	45724236	10.0204	0.000128	0.116	TCTTTATCAGC	chr18	45724227	45724238	909	-1	45724112	45724338
chr18	45724113	45724338	226	Cis_GATA1_3_peak_95205	966	11.673	100.109	96.68	125	2	Promoter (<=1kb)	18	45724127	45752520	28394	1	6563	ENST00000619403.4	0	ENSG00000141469	SLC14A1	solute carrier family 14 member 1 (Kidd blood group)	chr18	45724285	45724295	-3.42857	0.000941	0.337	TCCTTATTTCT	chr18	45724286	45724297	869	-1	45724112	45724338
chr19	572134	572449	316	Cis_GATA1_3_peak_97420	1140	10.2471	117.616	114.021	117	3	Promoter (<=1kb)	19	572565	583493	10929	1	682	ENST00000333511.8	-116	ENSG00000172270	BSG	basigin (Ok blood group)	chr19	572249	572259	9.08163	0.000185	0.14	ATTTTATCTGA	chr19	572250	572261	905	-1	572133	572449
chr19	574663	575029	367	Cis_GATA1_3_peak_97421	1427	11.5408	146.68	142.748	211	3	Promoter (<=1kb)	19	575047	581402	6356	1	682	ENST00000573784.5	-18	ENSG00000172270	BSG	basigin (Ok blood group)	chr19	574851	574861	11.2245	7.57e-05	0.0925	CTCCTATCTGT	chr19	574852	574863	922	-1	574662	575029
chr19	574663	575029	367	Cis_GATA1_3_peak_97421	1427	11.5408	146.68	142.748	211	3	Promoter (<=1kb)	19	575047	581402	6356	1	682	ENST00000573784.5	-18	ENSG00000172270	BSG	basigin (Ok blood group)	chr19	574883	574893	11.2857	7.08e-05	0.0902	GGCTTATCTTC	chr19	574884	574895	923	-1	574662	575029
chr19	10286847	10287101	255	Cis_GATA1_3_peak_98755	1228	9.48129	126.498	122.811	116	3	Promoter (<=1kb)	19	10286955	10288520	1566	1	3386	ENST00000380770.5	0	ENSG00000105371	ICAM4	intercellular adhesion molecule 4 (Landsteiner-Wiener blood group)	chr19	10286950	10286960	16.1633	1.35e-06	0.0321	TCCTTATCTCT	chr19	10286951	10286962	993	-1	10286846	10287101
chr19	48698127	48698381	255	Cis_GATA1_3_peak_102720	1179	19.4696	121.602	117.967	130	2	Promoter (2-3kb)	19	48696039	48705614	9576	1	2524	ENST00000391876.5	2088	ENSG00000176920	FUT2	fucosyltransferase 2	chr19	48698131	48698141	-3.04082	0.000924	0.335	TCCTTGTCTGT	chr19	48698132	48698143	870	-1	48698126	48698381
chr19	48698127	48698381	255	Cis_GATA1_3_peak_102720	1179	19.4696	121.602	117.967	130	2	Promoter (2-3kb)	19	48696039	48705614	9576	1	2524	ENST00000391876.5	2088	ENSG00000176920	FUT2	fucosyltransferase 2	chr19	48698288	48698298	-3.7551	0.00096	0.337	TCCTTCTCTCC	chr19	48698289	48698300	857	-1	48698126	48698381
chr19	48753676	48753849	174	Cis_GATA1_3_peak_102734	657	11.034	68.8462	65.7025	77	3	Promoter (<=1kb)	19	48752612	48753660	1049	2	2523	ENST00000643950.1	-16	ENSG00000174951	FUT1	fucosyltransferase 1 (H blood group)	chr19	48753754	48753764	11.2449	7.36e-05	0.0914	ACCTTATCAGT	chr19	48753755	48753766	926	-1	48753675	48753849
chr2	126651091	126651379	289	Cis_GATA1_3_peak_114174	1549	16.4901	159.098	154.975	172	3	Promoter (4-5kb)	2	126656133	126658767	2635	1	2995	ENST00000484700.2	-4754	ENSG00000136732	GYPC	glycophorin C (Gerbich blood group)	chr2	126651236	126651246	10.6531	9.79e-05	0.103	ggtttatctct	chr2	126651237	126651248	918	-1	126651090	126651379
chr2	126651091	126651379	289	Cis_GATA1_3_peak_114174	1549	16.4901	159.098	154.975	172	3	Promoter (4-5kb)	2	126656133	126658767	2635	1	2995	ENST00000484700.2	-4754	ENSG00000136732	GYPC	glycophorin C (Gerbich blood group)	chr2	126651265	126651275	2.67347	0.000709	0.286	CTGCTATCAGC	chr2	126651266	126651277	803	-1	126651090	126651379
chr2	126656046	126656185	140	Cis_GATA1_3_peak_114175	203	4.37043	22.9064	20.3446	61	2	Promoter (<=1kb)	2	126656133	126658767	2635	1	2995	ENST00000484700.2	0	ENSG00000136732	GYPC	glycophorin C (Gerbich blood group)	chr2	126656091	126656101	10.0204	0.000128	0.116	TGCCTATCTCC	chr2	126656092	126656103	902	-1	126656045	126656185
chr2	126659847	126660137	291	Cis_GATA1_3_peak_114176	819	7.81522	85.2207	81.926	160	1	Promoter (3-4kb)	2	126656189	126696667	40479	1	2995	ENST00000356887.12	3658	ENSG00000136732	GYPC	glycophorin C (Gerbich blood group)	chr2	126660006	126660016	12.8163	2.91e-05	0.0627	GGCTTATCTCC	chr2	126660007	126660018	939	-1	126659846	126660137
chr2	126661748	126662309	562	Cis_GATA1_3_peak_114177	1300	9.97164	133.813	130.044	176	3	Intron (ENST00000459787.1/2995, intron 1 of 1)	2	126656189	126696667	40479	1	2995	ENST00000356887.12	5559	ENSG00000136732	GYPC	glycophorin C (Gerbich blood group)	chr2	126661902	126661912	9.28571	0.000172	0.134	TGGTTATCTCC	chr2	126661903	126661914	896	-1	126661747	126662309
chr2	126661748	126662309	562	Cis_GATA1_3_peak_114177	1300	9.97164	133.813	130.044	176	3	Intron (ENST00000459787.1/2995, intron 1 of 1)	2	126656189	126696667	40479	1	2995	ENST00000356887.12	5559	ENSG00000136732	GYPC	glycophorin C (Gerbich blood group)	chr2	126661941	126661951	11.6939	6.04e-05	0.0841	TGTTTATCTGC	chr2	126661942	126661953	932	-1	126661747	126662309
chr2	126661748	126662309	562	Cis_GATA1_3_peak_114177	1300	9.97164	133.813	130.044	176	3	Intron (ENST00000459787.1/2995, intron 1 of 1)	2	126656189	126696667	40479	1	2995	ENST00000356887.12	5559	ENSG00000136732	GYPC	glycophorin C (Gerbich blood group)	chr2	126662213	126662223	6.87755	0.000352	0.197	GTTTTATCAGG	chr2	126662203	126662214	807	10	126661747	126662309
chr2	126661748	126662309	562	Cis_GATA1_3_peak_114177	1300	9.97164	133.813	130.044	176	3	Intron (ENST00000459787.1/2995, intron 1 of 1)	2	126656189	126696667	40479	1	2995	ENST00000356887.12	5559	ENSG00000136732	GYPC	glycophorin C (Gerbich blood group)	chr2	126662213	126662223	6.87755	0.000352	0.197	GTTTTATCAGG	chr2	126662214	126662225	867	-1	126661747	126662309
chr2	126665437	126665646	210	Cis_GATA1_3_peak_114179	881	9.18555	91.5368	88.1853	106	1	Intron (ENST00000459787.1/2995, intron 1 of 1)	2	126656189	126696667	40479	1	2995	ENST00000356887.12	9248	ENSG00000136732	GYPC	glycophorin C (Gerbich blood group)	chr2	126665500	126665510	4.42857	0.000575	0.26	CATCTATCTGT	chr2	126665501	126665512	834	-1	126665436	126665646
chr2	126665437	126665646	210	Cis_GATA1_3_peak_114179	881	9.18555	91.5368	88.1853	106	1	Intron (ENST00000459787.1/2995, intron 1 of 1)	2	126656189	126696667	40479	1	2995	ENST00000356887.12	9248	ENSG00000136732	GYPC	glycophorin C (Gerbich blood group)	chr2	126665545	126665555	14.7143	6.08e-06	0.0387	GCCTTATCTGT	chr2	126665546	126665557	969	-1	126665436	126665646
chr2	126674027	126674423	397	Cis_GATA1_3_peak_114180	1648	14.9116	169.17	164.861	204	3	Intron (ENST00000459787.1/2995, intron 1 of 1)	2	126656189	126696667	40479	1	2995	ENST00000356887.12	17838	ENSG00000136732	GYPC	glycophorin C (Gerbich blood group)	chr2	126674184	126674194	8.34694	0.000239	0.158	GGCTTATCAGA	chr2	126674185	126674196	883	-1	126674026	126674423
chr2	126674027	126674423	397	Cis_GATA1_3_peak_114180	1648	14.9116	169.17	164.861	204	3	Intron (ENST00000459787.1/2995, intron 1 of 1)	2	126656189	126696667	40479	1	2995	ENST00000356887.12	17838	ENSG00000136732	GYPC	glycophorin C (Gerbich blood group)	chr2	126674221	126674231	12.7143	3.18e-05	0.0643	CTCTTATCAGT	chr2	126674222	126674233	946	-1	126674026	126674423
chr2	126674027	126674423	397	Cis_GATA1_3_peak_114180	1648	14.9116	169.17	164.861	204	3	Intron (ENST00000459787.1/2995, intron 1 of 1)	2	126656189	126696667	40479	1	2995	ENST00000356887.12	17838	ENSG00000136732	GYPC	glycophorin C (Gerbich blood group)	chr2	126674275	126674285	6.2449	0.000409	0.213	ATTTTATCAAC	chr2	126674276	126674287	866	-1	126674026	126674423
chr2	126676879	126677137	259	Cis_GATA1_3_peak_114181	1186	12.4657	122.249	118.607	118	2	Intron (ENST00000459787.1/2995, intron 1 of 1)	2	126656189	126696667	40479	1	2995	ENST00000356887.12	20690	ENSG00000136732	GYPC	glycophorin C (Gerbich blood group)	chr2	126676998	126677008	10.6122	0.000101	0.104	ACTTTATCTCC	chr2	126676999	126677010	918	-1	126676878	126677137
chr2	126676879	126677137	259	Cis_GATA1_3_peak_114181	1186	12.4657	122.249	118.607	118	2	Intron (ENST00000459787.1/2995, intron 1 of 1)	2	126656189	126696667	40479	1	2995	ENST00000356887.12	20690	ENSG00000136732	GYPC	glycophorin C (Gerbich blood group)	chr2	126677061	126677071	7.5102	0.000301	0.18	ACCCTATCTTC	chr2	126677062	126677073	872	-1	126676878	126677137
chr22	42714936	42715174	239	Cis_GATA1_3_peak_134452	409	7.32435	43.8681	40.9902	136	1	Intron (ENST00000642412.2/53947, intron 1 of 2)	22	42692122	42720819	28698	2	53947	ENST00000381278.4	5645	ENSG00000128274	A4GALT	alpha 1,4-galactosyltransferase (P blood group)*	chr22	42715071	42715081	13.8571	1.56e-05	0.0522	CCCTTATCTTT	chr22	42715072	42715083	961	-1	42714935	42715174
chr22	42717519	42717892	374	Cis_GATA1_3_peak_134453	1092	13.8091	112.757	109.21	225	3	Promoter (2-3kb)	22	42692122	42720819	28698	2	53947	ENST00000381278.4	2927	ENSG00000128274	A4GALT	alpha 1,4-galactosyltransferase (P blood group)*	chr22	42717578	42717588	3.40816	0.00065	0.272	AGCCTATCAAC	chr22	42717579	42717590	816	-1	42717518	42717892
chr22	42717519	42717892	374	Cis_GATA1_3_peak_134453	1092	13.8091	112.757	109.21	225	3	Promoter (2-3kb)	22	42692122	42720819	28698	2	53947	ENST00000381278.4	2927	ENSG00000128274	A4GALT	alpha 1,4-galactosyltransferase (P blood group)*	chr22	42717691	42717701	11.3265	6.86e-05	0.0891	ACTTTATCTGT	chr22	42717692	42717703	931	-1	42717518	42717892
chr22	42717519	42717892	374	Cis_GATA1_3_peak_134453	1092	13.8091	112.757	109.21	225	3	Promoter (2-3kb)	22	42692122	42720819	28698	2	53947	ENST00000381278.4	2927	ENSG00000128274	A4GALT	alpha 1,4-galactosyltransferase (P blood group)*	chr22	42717724	42717734	9.04082	0.000189	0.141	TCTCTATCTCT	chr22	42717725	42717736	896	-1	42717518	42717892
chr22	42717519	42717892	374	Cis_GATA1_3_peak_134453	1092	13.8091	112.757	109.21	225	3	Promoter (2-3kb)	22	42692122	42720819	28698	2	53947	ENST00000381278.4	2927	ENSG00000128274	A4GALT	alpha 1,4-galactosyltransferase (P blood group)*	chr22	42717788	42717798	-4.02041	0.000978	0.338	CTCTTATTTGT	chr22	42717789	42717800	861	-1	42717518	42717892
chr22	42717519	42717892	374	Cis_GATA1_3_peak_134453	1092	13.8091	112.757	109.21	225	3	Promoter (2-3kb)	22	42692122	42720819	28698	2	53947	ENST00000381278.4	2927	ENSG00000128274	A4GALT	alpha 1,4-galactosyltransferase (P blood group)*	chr22	42717802	42717812	5.65306	0.00046	0.229	AGTTTATCATT	chr22	42717803	42717814	858	-1	42717518	42717892
chr3	161093856	161094183	328	Cis_GATA1_3_peak_148094	583	14.1024	61.3825	58.3122	83	2	Promoter (1-2kb)	3	161085239	161092179	6941	2	8706	ENST00000651422.1	-1677	ENSG00000169255	B3GALNT1	beta-1,3-N-acetylgalactosaminyltransferase 1 (globoside blood group)	chr3	161093921	161093931	12.4898	3.64e-05	0.068	ATCTTATCTAT	chr3	161093922	161093933	951	-1	161093855	161094183
chr3	161093856	161094183	328	Cis_GATA1_3_peak_148094	583	14.1024	61.3825	58.3122	83	2	Promoter (1-2kb)	3	161085239	161092179	6941	2	8706	ENST00000651422.1	-1677	ENSG00000169255	B3GALNT1	beta-1,3-N-acetylgalactosaminyltransferase 1 (globoside blood group)	chr3	161094054	161094064	11.9388	5e-05	0.0769	TTTTTATCTTT	chr3	161094055	161094066	947	-1	161093855	161094183
chr3	161093856	161094183	328	Cis_GATA1_3_peak_148094	583	14.1024	61.3825	58.3122	83	2	Promoter (1-2kb)	3	161085239	161092179	6941	2	8706	ENST00000651422.1	-1677	ENSG00000169255	B3GALNT1	beta-1,3-N-acetylgalactosaminyltransferase 1 (globoside blood group)	chr3	161094065	161094075	4.97959	0.000524	0.246	AGGTTATCAGT	chr3	161094055	161094066	947	10	161093855	161094183
chr3	161093856	161094183	328	Cis_GATA1_3_peak_148094	583	14.1024	61.3825	58.3122	83	2	Promoter (1-2kb)	3	161085239	161092179	6941	2	8706	ENST00000651422.1	-1677	ENSG00000169255	B3GALNT1	beta-1,3-N-acetylgalactosaminyltransferase 1 (globoside blood group)	chr3	161094065	161094075	4.97959	0.000524	0.246	AGGTTATCAGT	chr3	161094066	161094077	842	-1	161093855	161094183
chr3	161101719	161101979	261	Cis_GATA1_3_peak_148096	86	4.03986	10.8762	8.64906	167	1	Promoter (<=1kb)	3	161084302	161101734	17433	2	8706	ENST00000652134.1	0	ENSG00000169255	B3GALNT1	beta-1,3-N-acetylgalactosaminyltransferase 1 (globoside blood group)	chr3	161101757	161101767	7.63265	0.000289	0.175	CTGTTATCAGT	chr3	161101758	161101769	878	-1	161101718	161101979
chr3	161101719	161101979	261	Cis_GATA1_3_peak_148096	86	4.03986	10.8762	8.64906	167	1	Promoter (<=1kb)	3	161084302	161101734	17433	2	8706	ENST00000652134.1	0	ENSG00000169255	B3GALNT1	beta-1,3-N-acetylgalactosaminyltransferase 1 (globoside blood group)	chr3	161101794	161101804	11.9184	5.1e-05	0.0779	GTTTTATCTCT	chr3	161101795	161101806	939	-1	161101718	161101979
chr3	161101719	161101979	261	Cis_GATA1_3_peak_148096	86	4.03986	10.8762	8.64906	167	1	Promoter (<=1kb)	3	161084302	161101734	17433	2	8706	ENST00000652134.1	0	ENSG00000169255	B3GALNT1	beta-1,3-N-acetylgalactosaminyltransferase 1 (globoside blood group)	chr3	161101816	161101826	9.61224	0.000153	0.126	TTTTTATCTTA	chr3	161101817	161101828	916	-1	161101718	161101979
chr3	161102245	161102479	235	Cis_GATA1_3_peak_148097	944	15.3559	97.8589	94.4502	122	1	Promoter (<=1kb)	3	161084302	161101734	17433	2	8706	ENST00000652134.1	-511	ENSG00000169255	B3GALNT1	beta-1,3-N-acetylgalactosaminyltransferase 1 (globoside blood group)	chr3	161102354	161102364	7.12245	0.000338	0.191	AGGTTATCTCC	chr3	161102355	161102366	867	-1	161102244	161102479
chr4	144000429	144000639	211	Cis_GATA1_3_peak_160212	272	7.73994	29.9456	27.2589	127	3	3' UTR	4	143997540	144019287	21748	2	2994	ENST00000638448.1	18648	ENSG00000250361	GYPB	glycophorin B (MNS blood group)	chr4	144000469	144000479	14.4694	8.07e-06	0.0418	TGCTTATCTGC	chr4	144000470	144000481	966	-1	144000428	144000639
chr4	144000798	144000943	146	Cis_GATA1_3_peak_160213	109	4.76776	13.267	10.9504	86	3	Intron (ENST00000641741.2/101927636, intron 1 of 12)	4	143997540	144019287	21748	2	2994	ENST00000638448.1	18344	ENSG00000250361	GYPB	glycophorin B (MNS blood group)	chr4	144000909	144000919	10.4286	0.000108	0.107	CCTTTATCTGG	chr4	144000910	144000921	911	-1	144000797	144000943
chr4	144003264	144003524	261	Cis_GATA1_3_peak_160214	311	7.14656	33.8984	31.152	53	2	Intron (ENST00000641741.2/101927636, intron 1 of 12)	4	143997540	144019287	21748	2	2994	ENST00000638448.1	15763	ENSG00000250361	GYPB	glycophorin B (MNS blood group)	chr4	144003357	144003367	11.1633	8.03e-05	0.0938	TGCTTATCTTG	chr4	144003358	144003369	925	-1	144003263	144003524
chr4	144003264	144003524	261	Cis_GATA1_3_peak_160214	311	7.14656	33.8984	31.152	53	2	Intron (ENST00000641741.2/101927636, intron 1 of 12)	4	143997540	144019287	21748	2	2994	ENST00000638448.1	15763	ENSG00000250361	GYPB	glycophorin B (MNS blood group)	chr4	144003405	144003415	13.3061	2.23e-05	0.0583	TCCTTATCACT	chr4	144003406	144003417	954	-1	144003263	144003524
chr4	144006313	144006723	411	Cis_GATA1_3_peak_160215	1376	19.6479	141.47	137.608	303	3	Intron (ENST00000641741.2/101927636, intron 1 of 12)	4	143997540	144019287	21748	2	2994	ENST00000638448.1	12564	ENSG00000250361	GYPB	glycophorin B (MNS blood group)	chr4	144006319	144006329	-4.26531	0.000987	0.339	CTCTTATCCCC	chr4	144006313	144006324	859	6	144006312	144006723
chr4	144006313	144006723	411	Cis_GATA1_3_peak_160215	1376	19.6479	141.47	137.608	303	3	Intron (ENST00000641741.2/101927636, intron 1 of 12)	4	143997540	144019287	21748	2	2994	ENST00000638448.1	12564	ENSG00000250361	GYPB	glycophorin B (MNS blood group)	chr4	144006319	144006329	-4.26531	0.000987	0.339	CTCTTATCCCC	chr4	144006320	144006331	849	-1	144006312	144006723
chr4	144006313	144006723	411	Cis_GATA1_3_peak_160215	1376	19.6479	141.47	137.608	303	3	Intron (ENST00000641741.2/101927636, intron 1 of 12)	4	143997540	144019287	21748	2	2994	ENST00000638448.1	12564	ENSG00000250361	GYPB	glycophorin B (MNS blood group)	chr4	144006460	144006470	9.63265	0.00015	0.125	gctttatctac	chr4	144006461	144006472	904	-1	144006312	144006723
chr4	144006313	144006723	411	Cis_GATA1_3_peak_160215	1376	19.6479	141.47	137.608	303	3	Intron (ENST00000641741.2/101927636, intron 1 of 12)	4	143997540	144019287	21748	2	2994	ENST00000638448.1	12564	ENSG00000250361	GYPB	glycophorin B (MNS blood group)	chr4	144006613	144006623	7.63265	0.000289	0.175	AGCTTATCACA	chr4	144006614	144006625	877	-1	144006312	144006723
chr4	144006313	144006723	411	Cis_GATA1_3_peak_160215	1376	19.6479	141.47	137.608	303	3	Intron (ENST00000641741.2/101927636, intron 1 of 12)	4	143997540	144019287	21748	2	2994	ENST00000638448.1	12564	ENSG00000250361	GYPB	glycophorin B (MNS blood group)	chr4	144006668	144006678	10.7959	9.18e-05	0.0997	GCCTTATCTTG	chr4	144006669	144006680	916	-1	144006312	144006723
chr4	144017416	144017585	170	Cis_GATA1_3_peak_160216	164	5.86329	18.9567	16.4816	88	1	Promoter (1-2kb)	4	143997540	144019287	21748	2	2994	ENST00000638448.1	1702	ENSG00000250361	GYPB	glycophorin B (MNS blood group)	chr4	144017493	144017503	5.38776	0.000484	0.235	CTGTTATCATC	chr4	144017494	144017505	847	-1	144017415	144017585
chr4	144017416	144017585	170	Cis_GATA1_3_peak_160216	164	5.86329	18.9567	16.4816	88	1	Promoter (1-2kb)	4	143997540	144019287	21748	2	2994	ENST00000638448.1	1702	ENSG00000250361	GYPB	glycophorin B (MNS blood group)	chr4	144017556	144017566	6.65306	0.000382	0.206	TCTTTATCAAG	chr4	144017557	144017568	868	-1	144017415	144017585
chr4	144019295	144019636	342	Cis_GATA1_3_peak_160217	1179	19.7291	121.551	117.916	205	3	Promoter (<=1kb)	4	143997339	144019302	21964	2	2994	ENST00000503255.5	0	ENSG00000250361	GYPB	glycophorin B (MNS blood group)	chr4	144019376	144019386	8.2449	0.000248	0.162	CTGTTATCTTC	chr4	144019377	144019388	886	-1	144019294	144019636
chr4	144019295	144019636	342	Cis_GATA1_3_peak_160217	1179	19.7291	121.551	117.916	205	3	Promoter (<=1kb)	4	143997339	144019302	21964	2	2994	ENST00000503255.5	0	ENSG00000250361	GYPB	glycophorin B (MNS blood group)	chr4	144019415	144019425	7.26531	0.000325	0.187	TGCCTATCAGC	chr4	144019416	144019427	865	-1	144019294	144019636
chr4	144119751	144120094	344	Cis_GATA1_3_peak_160232	558	13.1808	58.928	55.8823	270	3	Promoter (4-5kb)	4	144110919	144114905	3987	2	2993	ENST00000510771.1	-4846	ENSG00000170180	GYPA	glycophorin A (MNS blood group)	chr4	144119941	144119951	13.1429	2.5e-05	0.059	CTCTTATCTCA	chr4	144119942	144119953	952	-1	144119750	144120094
chr4	144119751	144120094	344	Cis_GATA1_3_peak_160232	558	13.1808	58.928	55.8823	270	3	Promoter (4-5kb)	4	144110919	144114905	3987	2	2993	ENST00000510771.1	-4846	ENSG00000170180	GYPA	glycophorin A (MNS blood group)	chr4	144119970	144119980	9.44898	0.000168	0.133	tgtttatcagt	chr4	144119971	144119982	905	-1	144119750	144120094
chr4	144119751	144120094	344	Cis_GATA1_3_peak_160232	558	13.1808	58.928	55.8823	270	3	Promoter (4-5kb)	4	144110919	144114905	3987	2	2993	ENST00000510771.1	-4846	ENSG00000170180	GYPA	glycophorin A (MNS blood group)	chr4	144120055	144120065	9.89796	0.000135	0.119	TACTTATCTCA	chr4	144120056	144120067	912	-1	144119750	144120094
chr4	144125196	144125372	177	Cis_GATA1_3_peak_160233	319	9.46253	34.7131	31.9544	78	2	Promoter (2-3kb)	4	144109303	144127908	18606	2	2993	ENST00000616983.4	2536	ENSG00000170180	GYPA	glycophorin A (MNS blood group)	chr4	144125261	144125271	6.14286	0.000421	0.217	aggttatctat	chr4	144125262	144125273	861	-1	144125195	144125372
chr4	144125530	144125676	147	Cis_GATA1_3_peak_160234	255	8.22891	28.1881	25.5315	81	2	Promoter (2-3kb)	4	144109303	144127908	18606	2	2993	ENST00000616983.4	2232	ENSG00000170180	GYPA	glycophorin A (MNS blood group)	chr4	144125542	144125552	11.1633	8.03e-05	0.0938	TGCTTATCTTG	chr4	144125543	144125554	925	-1	144125529	144125676
chr4	144125530	144125676	147	Cis_GATA1_3_peak_160234	255	8.22891	28.1881	25.5315	81	2	Promoter (2-3kb)	4	144109303	144127908	18606	2	2993	ENST00000616983.4	2232	ENSG00000170180	GYPA	glycophorin A (MNS blood group)	chr4	144125590	144125600	13.3061	2.23e-05	0.0583	TCCTTATCACT	chr4	144125591	144125602	954	-1	144125529	144125676
chr4	144128728	144128965	238	Cis_GATA1_3_peak_160235	545	12.9479	57.5841	54.5524	161	3	Promoter (<=1kb)	4	144109303	144127908	18606	2	2993	ENST00000616983.4	-820	ENSG00000170180	GYPA	glycophorin A (MNS blood group)	chr4	144128801	144128811	6.04082	0.000431	0.219	ACTTTATCACA	chr4	144128802	144128813	859	-1	144128727	144128965
chr4	144128728	144128965	238	Cis_GATA1_3_peak_160235	545	12.9479	57.5841	54.5524	161	3	Promoter (<=1kb)	4	144109303	144127908	18606	2	2993	ENST00000616983.4	-820	ENSG00000170180	GYPA	glycophorin A (MNS blood group)	chr4	144128870	144128880	10.7959	9.18e-05	0.0997	GCCTTATCTTG	chr4	144128871	144128882	916	-1	144128727	144128965
chr4	144140637	144140974	338	Cis_GATA1_3_peak_160237	791	14.8944	82.4412	79.1716	83	3	Promoter (<=1kb)	4	144111355	144140661	29307	2	2993	ENST00000642713.1	0	ENSG00000170180	GYPA	glycophorin A (MNS blood group)	chr4	144140724	144140734	8.2449	0.000248	0.162	CTGTTATCTTC	chr4	144140725	144140736	886	-1	144140636	144140974
chr4	144140637	144140974	338	Cis_GATA1_3_peak_160237	791	14.8944	82.4412	79.1716	83	3	Promoter (<=1kb)	4	144111355	144140661	29307	2	2993	ENST00000642713.1	0	ENSG00000170180	GYPA	glycophorin A (MNS blood group)	chr4	144140763	144140773	7.26531	0.000325	0.187	TGCCTATCAGC	chr4	144140764	144140775	865	-1	144140636	144140974
chr4	144141653	144141817	165	Cis_GATA1_3_peak_160238	207	6.62405	23.3017	20.7333	80	1	Promoter (<=1kb)	4	144109304	144140751	31448	2	2993	ENST00000360771.8	-902	ENSG00000170180	GYPA	glycophorin A (MNS blood group)	chr4	144141692	144141702	11.6122	6.19e-05	0.0845	TACTTATCTCC	chr4	144141693	144141704	932	-1	144141652	144141817
chr6	10518989	10519235	247	Cis_GATA1_3_peak_176802	1917	23.6187	196.801	191.734	131	3	Promoter (2-3kb)	6	10521283	10629368	108086	1	2651	ENST00000495262.6	-2048	ENSG00000111846	GCNT2	glucosaminyl (N-acetyl) transferase 2 (I blood group)	chr6	10519142	10519152	7.7551	0.000282	0.173	TGGTTATCTTC	chr6	10519143	10519154	879	-1	10518988	10519235
chr6	10528800	10529058	259	Cis_GATA1_3_peak_176805	527	10.4194	55.7459	52.7339	159	2	Promoter (<=1kb)	6	10528356	10629367	101012	1	2651	ENST00000379597.7	444	ENSG00000111846	GCNT2	glucosaminyl (N-acetyl) transferase 2 (I blood group)	chr6	10528867	10528877	7.40816	0.000311	0.182	ATCCTATCTCA	chr6	10528868	10528879	875	-1	10528799	10529058
chr6	10528800	10529058	259	Cis_GATA1_3_peak_176805	527	10.4194	55.7459	52.7339	159	2	Promoter (<=1kb)	6	10528356	10629367	101012	1	2651	ENST00000379597.7	444	ENSG00000111846	GCNT2	glucosaminyl (N-acetyl) transferase 2 (I blood group)	chr6	10528949	10528959	15.4694	3.31e-06	0.0346	CTCTTATCTCT	chr6	10528950	10528961	983	-1	10528799	10529058
chr6	10576355	10576528	174	Cis_GATA1_3_peak_176812	489	9.533	51.9336	48.9626	91	3	Intron (ENST00000410107.5/2651, intron 3 of 4)	6	10585746	10629368	43623	1	2651	ENST00000265012.4	-9218	ENSG00000111846	GCNT2	glucosaminyl (N-acetyl) transferase 2 (I blood group)	chr6	10576439	10576449	6.69388	0.000378	0.205	ACGTTATCTGA	chr6	10576440	10576451	865	-1	10576354	10576528
chr6	10578786	10579057	272	Cis_GATA1_3_peak_176813	1040	14.6738	107.557	104.059	141	3	Intron (ENST00000410107.5/2651, intron 3 of 4)	6	10585746	10629368	43623	1	2651	ENST00000265012.4	-6689	ENSG00000111846	GCNT2	glucosaminyl (N-acetyl) transferase 2 (I blood group)	chr6	10578974	10578984	10.6735	9.73e-05	0.102	agcttatcttc	chr6	10578968	10578979	806	6	10578785	10579057
chr6	10578786	10579057	272	Cis_GATA1_3_peak_176813	1040	14.6738	107.557	104.059	141	3	Intron (ENST00000410107.5/2651, intron 3 of 4)	6	10585746	10629368	43623	1	2651	ENST00000265012.4	-6689	ENSG00000111846	GCNT2	glucosaminyl (N-acetyl) transferase 2 (I blood group)	chr6	10578974	10578984	10.6735	9.73e-05	0.102	agcttatcttc	chr6	10578975	10578986	918	-1	10578785	10579057
chr6	10585226	10585623	398	Cis_GATA1_3_peak_176815	1290	14.7039	132.814	129.056	145	3	Promoter (<=1kb)	6	10585746	10629368	43623	1	2651	ENST00000265012.4	-123	ENSG00000111846	GCNT2	glucosaminyl (N-acetyl) transferase 2 (I blood group)	chr6	10585357	10585367	-3.06122	0.000927	0.335	TCATTATCTGT	chr6	10585358	10585369	874	-1	10585225	10585623
chr6	10585226	10585623	398	Cis_GATA1_3_peak_176815	1290	14.7039	132.814	129.056	145	3	Promoter (<=1kb)	6	10585746	10629368	43623	1	2651	ENST00000265012.4	-123	ENSG00000111846	GCNT2	glucosaminyl (N-acetyl) transferase 2 (I blood group)	chr6	10585388	10585398	9.71429	0.000143	0.122	GTGTTATCTGT	chr6	10585389	10585400	906	-1	10585225	10585623
chr6	10587614	10587807	194	Cis_GATA1_3_peak_176816	604	9.00586	63.5693	60.4771	84	2	Promoter (1-2kb)	6	10585746	10629368	43623	1	2651	ENST00000265012.4	1868	ENSG00000111846	GCNT2	glucosaminyl (N-acetyl) transferase 2 (I blood group)	chr6	10587696	10587706	3.12245	0.000673	0.278	GTGCTATCTTC	chr6	10587697	10587708	813	-1	10587613	10587807
chr6	10599976	10600129	154	Cis_GATA1_3_peak_176820	214	7.02694	23.9833	21.4035	68	1	Intron (ENST00000410107.5/2651, intron 3 of 4)	6	10585746	10629368	43623	1	2651	ENST00000265012.4	14230	ENSG00000111846	GCNT2	glucosaminyl (N-acetyl) transferase 2 (I blood group)	chr6	10600081	10600091	13.1633	2.47e-05	0.059	GTCTTATCTTT	chr6	10600082	10600093	956	-1	10599975	10600129
chr6	44225771	44226135	365	Cis_GATA1_3_peak_181173	1417	11.6716	145.674	141.755	144	3	Promoter (<=1kb)	6	44225697	44227328	1632	1	2030	ENST00000645259.1	74	ENSG00000112759	SLC29A1	solute carrier family 29 member 1 (Augustine blood group)	chr6	44225904	44225914	14.8571	4.87e-06	0.0361	CTCTTATCTCC	chr6	44225905	44225916	971	-1	44225770	44226135
chr6	44225771	44226135	365	Cis_GATA1_3_peak_181173	1417	11.6716	145.674	141.755	144	3	Promoter (<=1kb)	6	44225697	44227328	1632	1	2030	ENST00000645259.1	74	ENSG00000112759	SLC29A1	solute carrier family 29 member 1 (Augustine blood group)	chr6	44225932	44225942	12.8571	2.83e-05	0.0624	TTTTTATCTCC	chr6	44225933	44225944	952	-1	44225770	44226135
chr6	44225771	44226135	365	Cis_GATA1_3_peak_181173	1417	11.6716	145.674	141.755	144	3	Promoter (<=1kb)	6	44225697	44227328	1632	1	2030	ENST00000645259.1	74	ENSG00000112759	SLC29A1	solute carrier family 29 member 1 (Augustine blood group)	chr6	44226014	44226024	4.57143	0.000558	0.256	GTGTTATCAGG	chr6	44226015	44226026	832	-1	44225770	44226135
chr6	49636742	49637082	341	Cis_GATA1_3_peak_181587	1482	17.8459	152.315	148.3	116	3	Promoter (<=1kb)	6	49605175	49636839	31665	2	6005	ENST00000646272.1	0	ENSG00000112077	RHAG	Rh associated glycoprotein	chr6	49636863	49636873	11.1837	7.81e-05	0.0938	TTCTTATCAAC	chr6	49636864	49636875	929	-1	49636741	49637082
chr7	30897145	30897858	714	Cis_GATA1_3_peak_192450	1673	15.87	171.76	167.394	159	3	Intron (ENST00000509504.2/358, intron 7 of 10)	7	30911694	30925517	13824	1	358	ENST00000311813.10	-13836	ENSG00000240583	AQP1	aquaporin 1 (Colton blood group)	chr7	30897315	30897325	8.65306	0.000217	0.151	CCCTTATCAAG	chr7	30897316	30897327	887	-1	30897144	30897858
chr7	30897145	30897858	714	Cis_GATA1_3_peak_192450	1673	15.87	171.76	167.394	159	3	Intron (ENST00000509504.2/358, intron 7 of 10)	7	30911694	30925517	13824	1	358	ENST00000311813.10	-13836	ENSG00000240583	AQP1	aquaporin 1 (Colton blood group)	chr7	30897407	30897417	8.30612	0.000244	0.16	TGCTTATCATG	chr7	30897408	30897419	886	-1	30897144	30897858
chr7	30897145	30897858	714	Cis_GATA1_3_peak_192450	1673	15.87	171.76	167.394	159	3	Intron (ENST00000509504.2/358, intron 7 of 10)	7	30911694	30925517	13824	1	358	ENST00000311813.10	-13836	ENSG00000240583	AQP1	aquaporin 1 (Colton blood group)	chr7	30897805	30897815	12.7959	3e-05	0.0632	TGCTTATCTGG	chr7	30897806	30897817	944	-1	30897144	30897858
chr7	30910663	30910822	160	Cis_GATA1_3_peak_192452	190	3.53665	21.5605	19.0291	78	1	Promoter (<=1kb)	7	30911694	30925517	13824	1	358	ENST00000311813.10	-872	ENSG00000240583	AQP1	aquaporin 1 (Colton blood group)	chr7	30910717	30910727	8.67347	0.000217	0.151	CATTTATCTCT	chr7	30910718	30910729	895	-1	30910662	30910822
chr7	30910663	30910822	160	Cis_GATA1_3_peak_192452	190	3.53665	21.5605	19.0291	78	1	Promoter (<=1kb)	7	30911694	30925517	13824	1	358	ENST00000311813.10	-872	ENSG00000240583	AQP1	aquaporin 1 (Colton blood group)	chr7	30910756	30910766	9.73469	0.000142	0.122	GTCCTATCTCC	chr7	30910757	30910768	898	-1	30910662	30910822
chr7	30914324	30914511	188	Cis_GATA1_3_peak_192455	691	6.63255	72.3158	69.1393	93	1	Promoter (1-2kb)	7	30913291	30923662	10372	1	358	ENST00000482461.1	1033	ENSG00000240583	AQP1	aquaporin 1 (Colton blood group)	chr7	30914400	30914410	9.34694	0.000171	0.134	AGCTTATCACC	chr7	30914401	30914412	896	-1	30914323	30914511
chr7	30915168	30915477	310	Cis_GATA1_3_peak_192456	1228	9.22408	126.495	122.808	143	3	Promoter (1-2kb)	7	30913291	30923662	10372	1	358	ENST00000482461.1	1877	ENSG00000240583	AQP1	aquaporin 1 (Colton blood group)	chr7	30915291	30915301	9.61224	0.000153	0.126	GGCTTATCTTG	chr7	30915292	30915303	900	-1	30915167	30915477
chr7	30921263	30921438	176	Cis_GATA1_3_peak_192457	571	10.2804	60.2031	57.1449	86	2	Promoter (<=1kb)	7	30921300	30925516	4217	1	358	ENST00000441328.6	0	ENSG00000240583	AQP1	aquaporin 1 (Colton blood group)	chr7	30921344	30921354	6.89796	0.00035	0.196	GGCCTATCTGG	chr7	30921345	30921356	856	-1	30921262	30921438
chr7	30921263	30921438	176	Cis_GATA1_3_peak_192457	571	10.2804	60.2031	57.1449	86	2	Promoter (<=1kb)	7	30921300	30925516	4217	1	358	ENST00000441328.6	0	ENSG00000240583	AQP1	aquaporin 1 (Colton blood group)	chr7	30921401	30921411	-3.14286	0.000931	0.335	TCCTTCTCTCT	chr7	30921402	30921413	869	-1	30921262	30921438
chr7	30926213	30926773	561	Cis_GATA1_3_peak_192458	1698	16.4586	174.287	169.866	235	3	Promoter (3-4kb)	7	30922578	30924072	1495	1	358	ENST00000651610.1	3635	ENSG00000240583	AQP1	aquaporin 1 (Colton blood group)	chr7	30926431	30926441	14.5714	7.82e-06	0.0414	TCCTTATCTAT	chr7	30926432	30926443	975	-1	30926212	30926773
chr7	30926213	30926773	561	Cis_GATA1_3_peak_192458	1698	16.4586	174.287	169.866	235	3	Promoter (3-4kb)	7	30922578	30924072	1495	1	358	ENST00000651610.1	3635	ENSG00000240583	AQP1	aquaporin 1 (Colton blood group)	chr7	30926442	30926452	12.2041	4.47e-05	0.0728	AGCTTATCTCC	chr7	30926432	30926443	975	10	30926212	30926773
chr7	30926213	30926773	561	Cis_GATA1_3_peak_192458	1698	16.4586	174.287	169.866	235	3	Promoter (3-4kb)	7	30922578	30924072	1495	1	358	ENST00000651610.1	3635	ENSG00000240583	AQP1	aquaporin 1 (Colton blood group)	chr7	30926442	30926452	12.2041	4.47e-05	0.0728	AGCTTATCTCC	chr7	30926443	30926454	935	-1	30926212	30926773
chr7	30926213	30926773	561	Cis_GATA1_3_peak_192458	1698	16.4586	174.287	169.866	235	3	Promoter (3-4kb)	7	30922578	30924072	1495	1	358	ENST00000651610.1	3635	ENSG00000240583	AQP1	aquaporin 1 (Colton blood group)	chr7	30926555	30926565	3.38776	0.000652	0.273	AGGCTATCTCT	chr7	30926556	30926567	816	-1	30926212	30926773
chr7	100894200	100894512	313	Cis_GATA1_3_peak_196928	1666	15.7426	171.024	166.675	133	3	Promoter (<=1kb)	7	100890211	100894233	4023	2	43	ENST00000426415.5	0	ENSG00000087085	ACHE	acetylcholinesterase (Cartwright blood group)	chr7	100894413	100894423	-3.14286	0.000931	0.335	TCCTTGTCTCT	chr7	100894414	100894425	869	-1	100894199	100894512
chr7	100897898	100898101	204	Cis_GATA1_3_peak_196929	205	5.01143	23.1189	20.5536	85	3	Promoter (<=1kb)	7	100893757	100896974	3218	2	43	ENST00000441605.2	-924	ENSG00000087085	ACHE	acetylcholinesterase (Cartwright blood group)	chr7	100897959	100897969	9.67347	0.000146	0.124	TCCCTATCTTC	chr7	100897960	100897971	901	-1	100897897	100898101
chr7	100897898	100898101	204	Cis_GATA1_3_peak_196929	205	5.01143	23.1189	20.5536	85	3	Promoter (<=1kb)	7	100893757	100896974	3218	2	43	ENST00000441605.2	-924	ENSG00000087085	ACHE	acetylcholinesterase (Cartwright blood group)	chr7	100897980	100897990	6.57143	0.000386	0.207	AGTTTATCACC	chr7	100897981	100897992	862	-1	100897897	100898101
chr7	100897898	100898101	204	Cis_GATA1_3_peak_196929	205	5.01143	23.1189	20.5536	85	3	Promoter (<=1kb)	7	100893757	100896974	3218	2	43	ENST00000441605.2	-924	ENSG00000087085	ACHE	acetylcholinesterase (Cartwright blood group)	chr7	100897992	100898002	3.95918	0.000611	0.27	GGGTTATCATT	chr7	100897993	100898004	827	-1	100897897	100898101
chr7	100898227	100898343	117	Cis_GATA1_3_peak_196930	48	2.75091	6.8521	4.81324	53	3	Promoter (1-2kb)	7	100893757	100896974	3218	2	43	ENST00000441605.2	-1253	ENSG00000087085	ACHE	acetylcholinesterase (Cartwright blood group)	chr7	100898248	100898258	12.6939	3.27e-05	0.0652	CTTTTATCTCT	chr7	100898249	100898260	949	-1	100898226	100898343
chr7	142957254	142957393	140	Cis_GATA1_3_peak_200493	63	3.28695	8.52486	6.39462	78	1	Promoter (1-2kb)	7	142954286	142958427	4142	2	3792	ENST00000494148.1	1034	ENSG00000197993	KEL	Kell metallo-endopeptidase (Kell blood group)	chr7	142957318	142957328	-3.7551	0.00096	0.337	TCCTTCTCTCC	chr7	142957319	142957330	857	-1	142957253	142957393
chr7	142957254	142957393	140	Cis_GATA1_3_peak_200493	63	3.28695	8.52486	6.39462	78	1	Promoter (1-2kb)	7	142954286	142958427	4142	2	3792	ENST00000494148.1	1034	ENSG00000197993	KEL	Kell metallo-endopeptidase (Kell blood group)	chr7	142957336	142957346	14	1.28e-05	0.0493	GCCTTATCTCC	chr7	142957337	142957348	956	-1	142957253	142957393
chr7	142961898	142962539	642	Cis_GATA1_3_peak_200494	1725	16.0989	177.064	172.579	495	3	Promoter (<=1kb)	7	142958304	142962206	3903	2	3792	ENST00000460479.2	0	ENSG00000197993	KEL	Kell metallo-endopeptidase (Kell blood group)	chr7	142961937	142961947	6.87755	0.000352	0.197	GTTTTATCAGG	chr7	142961938	142961949	867	-1	142961897	142962539
chr7	142961898	142962539	642	Cis_GATA1_3_peak_200494	1725	16.0989	177.064	172.579	495	3	Promoter (<=1kb)	7	142958304	142962206	3903	2	3792	ENST00000460479.2	0	ENSG00000197993	KEL	Kell metallo-endopeptidase (Kell blood group)	chr7	142961991	142962001	11.1837	7.81e-05	0.0938	TTTTTATCTCG	chr7	142961992	142962003	929	-1	142961897	142962539
chr7	142961898	142962539	642	Cis_GATA1_3_peak_200494	1725	16.0989	177.064	172.579	495	3	Promoter (<=1kb)	7	142958304	142962206	3903	2	3792	ENST00000460479.2	0	ENSG00000197993	KEL	Kell metallo-endopeptidase (Kell blood group)	chr7	142962208	142962218	5.71429	0.000453	0.226	TGTCTATCTTC	chr7	142962209	142962220	851	-1	142961897	142962539
chr7	142961898	142962539	642	Cis_GATA1_3_peak_200494	1725	16.0989	177.064	172.579	495	3	Promoter (<=1kb)	7	142958304	142962206	3903	2	3792	ENST00000460479.2	0	ENSG00000197993	KEL	Kell metallo-endopeptidase (Kell blood group)	chr7	142962381	142962391	12.2245	4.41e-05	0.0724	TGCTTATCAGT	chr7	142962382	142962393	939	-1	142961897	142962539
chr7	142961898	142962539	642	Cis_GATA1_3_peak_200494	1725	16.0989	177.064	172.579	495	3	Promoter (<=1kb)	7	142958304	142962206	3903	2	3792	ENST00000460479.2	0	ENSG00000197993	KEL	Kell metallo-endopeptidase (Kell blood group)	chr7	142962417	142962427	10.2857	0.000117	0.111	CCTTTATCTCA	chr7	142962418	142962429	913	-1	142961897	142962539
chr7	142964517	142964718	202	Cis_GATA1_3_peak_200495	284	5.60578	31.1692	28.4632	103	1	Promoter (2-3kb)	7	142941114	142962363	21250	2	3792	ENST00000355265.7	-2154	ENSG00000197993	KEL	Kell metallo-endopeptidase (Kell blood group)	chr7	142964608	142964618	12.7755	3.09e-05	0.0638	TTCTTATCACC	chr7	142964609	142964620	947	-1	142964516	142964718
chr9	33446042	33446322	281	Cis_GATA1_3_peak_213978	1075	12.4631	111.098	107.566	138	3	Promoter (1-2kb)	9	33442381	33447509	5129	2	360	ENST00000473153.1	1187	ENSG00000165272	AQP3	aquaporin 3 (Gill blood group)	chr9	33446173	33446183	9.7551	0.000141	0.122	CCTTTATCACT	chr9	33446174	33446185	905	-1	33446041	33446322
chr9	33446042	33446322	281	Cis_GATA1_3_peak_213978	1075	12.4631	111.098	107.566	138	3	Promoter (1-2kb)	9	33442381	33447509	5129	2	360	ENST00000473153.1	1187	ENSG00000165272	AQP3	aquaporin 3 (Gill blood group)	chr9	33446230	33446240	6.97959	0.000345	0.194	GTCCTATCAGC	chr9	33446231	33446242	861	-1	33446041	33446322
chr9	133159649	133159921	273	Cis_GATA1_3_peak_220876	1239	12.6666	127.62	123.921	145	3	Promoter (3-4kb)	9	133160011	133163702	3692	2	26301	ENST00000644196.1	3781	ENSG00000148288	GBGT1	globoside alpha-1,3-N-acetylgalactosaminyltransferase 1 (FORS blood group)	chr9	133159787	133159797	13.3878	2.17e-05	0.0583	accttatctcC	chr9	133159788	133159799	952	-1	133159648	133159921
chr9	133159649	133159921	273	Cis_GATA1_3_peak_220876	1239	12.6666	127.62	123.921	145	3	Promoter (3-4kb)	9	133160011	133163702	3692	2	26301	ENST00000644196.1	3781	ENSG00000148288	GBGT1	globoside alpha-1,3-N-acetylgalactosaminyltransferase 1 (FORS blood group)	chr9	133159816	133159826	4.04082	0.000601	0.267	TGTCTATCTTG	chr9	133159817	133159828	829	-1	133159648	133159921
chr9	133159649	133159921	273	Cis_GATA1_3_peak_220876	1239	12.6666	127.62	123.921	145	3	Promoter (3-4kb)	9	133160011	133163702	3692	2	26301	ENST00000644196.1	3781	ENSG00000148288	GBGT1	globoside alpha-1,3-N-acetylgalactosaminyltransferase 1 (FORS blood group)	chr9	133159872	133159882	4.04082	0.000601	0.267	TCTCTATCATC	chr9	133159873	133159884	828	-1	133159648	133159921
chr9	133161340	133161651	312	Cis_GATA1_3_peak_220878	1390	14.0665	142.971	139.089	140	3	Promoter (2-3kb)	9	133160011	133163702	3692	2	26301	ENST00000644196.1	2051	ENSG00000148288	GBGT1	globoside alpha-1,3-N-acetylgalactosaminyltransferase 1 (FORS blood group)	chr9	133161340	133161350	3.59184	0.000635	0.27	CATTTATCAGA	chr9	133161341	133161352	827	-1	133161339	133161651
chr9	133263627	133263856	230	Cis_GATA1_3_peak_220891	101	4.96187	12.4081	10.1211	68	2	Intron (ENST00000453660.4/28, intron 1 of 6)	9	133250732	133275214	24483	2	28	ENST00000647353.1	11358	ENSG00000175164	ABO	ABO, alpha 1-3-N-acetylgalactosaminyltransferase and alpha 1-3-galactosyltransferase	chr9	133263656	133263666	-4.34694	0.000993	0.339	CTCTTACCTGC	chr9	133263657	133263668	849	-1	133263626	133263856
chr9	133263627	133263856	230	Cis_GATA1_3_peak_220891	101	4.96187	12.4081	10.1211	68	2	Intron (ENST00000453660.4/28, intron 1 of 6)	9	133250732	133275214	24483	2	28	ENST00000647353.1	11358	ENSG00000175164	ABO	ABO, alpha 1-3-N-acetylgalactosaminyltransferase and alpha 1-3-galactosyltransferase	chr9	133263702	133263712	6.46939	0.000391	0.208	CGTCTATCTCC	chr9	133263703	133263714	853	-1	133263626	133263856
chr9	133263627	133263856	230	Cis_GATA1_3_peak_220891	101	4.96187	12.4081	10.1211	68	2	Intron (ENST00000453660.4/28, intron 1 of 6)	9	133250732	133275214	24483	2	28	ENST00000647353.1	11358	ENSG00000175164	ABO	ABO, alpha 1-3-N-acetylgalactosaminyltransferase and alpha 1-3-galactosyltransferase	chr9	133263772	133263782	12.3878	3.95e-05	0.0699	TTCTTATCTTA	chr9	133263773	133263784	950	-1	133263626	133263856
chr9	133263627	133263856	230	Cis_GATA1_3_peak_220891	101	4.96187	12.4081	10.1211	68	2	Intron (ENST00000453660.4/28, intron 1 of 6)	9	133250732	133275214	24483	2	28	ENST00000647353.1	11358	ENSG00000175164	ABO	ABO, alpha 1-3-N-acetylgalactosaminyltransferase and alpha 1-3-galactosyltransferase	chr9	133263835	133263845	5.61224	0.000464	0.23	GATTTATctcg	chr9	133263836	133263847	850	-1	133263626	133263856
chr9	133269213	133269615	403	Cis_GATA1_3_peak_220893	1180	17.9608	121.666	118.03	125	3	Intron (ENST00000453660.4/28, intron 1 of 6)	9	133250732	133275214	24483	2	28	ENST00000647353.1	5599	ENSG00000175164	ABO	ABO, alpha 1-3-N-acetylgalactosaminyltransferase and alpha 1-3-galactosyltransferase	chr9	133269299	133269309	14.6122	7.45e-06	0.041	gccttatctct	chr9	133269300	133269311	968	-1	133269212	133269615
chrX	2748246	2748462	217	Cis_GATA1_3_peak_221876	834	15.787	86.7682	83.4595	101	3	Promoter (3-4kb)	23	2752048	2814447	62400	1	7499	ENST00000419513.7	-3586	ENSG00000124343	XG	Xg glycoprotein (Xg blood group)	chrX	2748340	2748350	7.14286	0.000336	0.191	CATTTATCTTT	chrX	2748341	2748352	879	-1	2748245	2748462
chrX	37681003	37681144	142	Cis_GATA1_3_peak_223507	188	6.11398	21.352	18.8244	68	1	Promoter (4-5kb)	23	37685791	37732130	46340	1	7504	ENST00000378616.5	-4647	ENSG00000047597	XK	X-linked Kx blood group	chrX	37681061	37681071	8.2449	0.000248	0.162	CTGTTATCTTC	chrX	37681062	37681073	886	-1	37681002	37681144
chrX	37685478	37685636	159	Cis_GATA1_3_peak_223508	88	4.44701	11.1148	8.87177	87	1	Promoter (<=1kb)	23	37685791	37732130	46340	1	7504	ENST00000378616.5	-155	ENSG00000047597	XK	X-linked Kx blood group	chrX	37685514	37685524	6.53061	0.000388	0.207	GTCCTATCTTG	chrX	37685515	37685526	859	-1	37685477	37685636
chrX	37687283	37687410	128	Cis_GATA1_3_peak_223509	172	6.45393	19.7173	17.2234	72	1	Promoter (1-2kb)	23	37685791	37732130	46340	1	7504	ENST00000378616.5	1492	ENSG00000047597	XK	X-linked Kx blood group	chrX	37687299	37687309	8.46939	0.000225	0.154	gctttatcagc	chrX	37687300	37687311	884	-1	37687282	37687410
chrX	37688292	37688476	185	Cis_GATA1_3_peak_223510	299	8.51775	32.721	29.9921	97	1	Promoter (2-3kb)	23	37685791	37732130	46340	1	7504	ENST00000378616.5	2501	ENSG00000047597	XK	X-linked Kx blood group	chrX	37688363	37688373	10.2245	0.00012	0.112	gccTTATCATT	chrX	37688364	37688375	912	-1	37688291	37688476
chrX	37716683	37717013	331	Cis_GATA1_3_peak_223516	1310	25.3975	134.825	131.044	198	3	Intron (ENST00000465127.1/7102, intron 3 of 8)	23	37685791	37732130	46340	1	7504	ENST00000378616.5	30892	ENSG00000047597	XK	X-linked Kx blood group	chrX	37716728	37716738	4.89796	0.000529	0.248	CCTCTATCAGC	chrX	37716729	37716740	832	-1	37716682	37717013
chrX	37716683	37717013	331	Cis_GATA1_3_peak_223516	1310	25.3975	134.825	131.044	198	3	Intron (ENST00000465127.1/7102, intron 3 of 8)	23	37685791	37732130	46340	1	7504	ENST00000378616.5	30892	ENSG00000047597	XK	X-linked Kx blood group	chrX	37716845	37716855	-3.91837	0.000973	0.338	CCCTTTTCTCT	chrX	37716846	37716857	854	-1	37716682	37717013
chrX	37716683	37717013	331	Cis_GATA1_3_peak_223516	1310	25.3975	134.825	131.044	198	3	Intron (ENST00000465127.1/7102, intron 3 of 8)	23	37685791	37732130	46340	1	7504	ENST00000378616.5	30892	ENSG00000047597	XK	X-linked Kx blood group	chrX	37716845	37716855	-3.91837	0.000973	0.338	CCCTTTTCTCT	chrX	37716848	37716859	815	-3	37716682	37717013
chrX	37716683	37717013	331	Cis_GATA1_3_peak_223516	1310	25.3975	134.825	131.044	198	3	Intron (ENST00000465127.1/7102, intron 3 of 8)	23	37685791	37732130	46340	1	7504	ENST00000378616.5	30892	ENSG00000047597	XK	X-linked Kx blood group	chrX	37716867	37716877	11.1633	8.03e-05	0.0938	TCCTTATCATC	chrX	37716868	37716879	925	-1	37716682	37717013
chrX	37716683	37717013	331	Cis_GATA1_3_peak_223516	1310	25.3975	134.825	131.044	198	3	Intron (ENST00000465127.1/7102, intron 3 of 8)	23	37685791	37732130	46340	1	7504	ENST00000378616.5	30892	ENSG00000047597	XK	X-linked Kx blood group	chrX	37716897	37716907	7.7551	0.000282	0.173	CCTCTATCTGC	chrX	37716898	37716909	871	-1	37716682	37717013
*Encoding the P1PK blood group system (P was the old system name prior to 2010).
