# Supplementary material for: Elucidation of the low-expressing erythroid CR1 phenotype by bioinformatic mining of the GATA1-driven blood-group regulome
Source: Nat Commun. 2023 Aug 17;14:5001. doi: 10.1038/s41467-023-40708-w (PMC10435571; doi:10.1038/s41467-023-40708-w)
Supplement: Supplementary file 5 — Supplementary Data 2 [file 41467_2023_40708_MOESM5_ESM.xlsx]

## Sheet: Sheet1
Dataset	Database source	Experiment				sample						control
		Database ID	BioProject	SRA	GEO or ENCODE ID	BioSample ID1	GSM ID1	replicate1	BioSample ID2	GSM ID2	replicate2	BioSampleID1	GSM ID1	control1	Platform	read format	Cell type characteristics	Ethnicity	Reference (DOI)
1	Cistrome	33545	PRJNA157469	SRP012028	GSE36985	SAMN01091708	GSM970258	SRR524935				SAMN01091713	GSM970263	SRR524940	HiSeq 2000	single end	ProEs; CD34+ HSPC-derived proerythroblasts	not disclosed	10.1016/j.devcel.2012.09.003
2	Cistrome	5573	PRJNA147759	SRP008518	GSE32491	SAMN00727959	GSM804013	SRR349939				SAMN00727961	GSM804015	SRR349941	Illumina GAIIx	single end	Primary human PBMC derived erythroblasts	not disclosed	10.1128/MCB.06166-11
3	Cistrome	5573	PRJNA147759	SRP008518	GSE32491	SAMN00727960	GSM804014	SRR349940				SAMN00727962	GSM804016	SRR349942	Illumina GAIIx	single end	Primary human PBMC derived erythroblasts	not disclosed	10.1128/MCB.06166-11
4*	Cistrome	46025	PRJNA63447	SRP007993	GSE31477	SAMN01001004	GSM935465	SRR502315	SAMN01001004	GSM935465	SRR502316	SAMN01001132	GSM935593	SRR502589	Illumina GA	single end	Peripheral blood-derived erythroblasts	not disclosed	10.1038/nature11247
4*	ENCODE	ENCSR000EXP	PRJNA63447			ENCBS357AAA	GSM935465	ENCFF000ZOO	ENCBS357AAA	GSM935465	ENCFF000ZOM	ENCBS357AAA	GSM935593	ENCFF000ZPL	Illumina GA	single end	Peripheral blood-derived erythroblasts	not disclosed	10.1038/nature11247
* The experiments were merged using MACS for joint peak calling before intersecting peaks with the reference dataset as they are from the same biosample.
