# Supplementary material for: Elucidation of the low-expressing erythroid CR1 phenotype by bioinformatic mining of the GATA1-driven blood-group regulome
Source: Nat Commun. 2023 Aug 17;14:5001. doi: 10.1038/s41467-023-40708-w (PMC10435571; doi:10.1038/s41467-023-40708-w)
Supplement: Supplementary file 6 — Supplementary Data 3 [file 41467_2023_40708_MOESM6_ESM.xlsx]

## Sheet: Sheet1
EMSA probes
probe name	probe sequence	annealing pair	remark
CR1_m1_WT_F	TCTCTATGGGACAGCTAGATAAAACCTACTTGACTAGCG	CR1_m1_WT_R	A 39-bp sequenc flanking the binding motif of GATA1 containing wildtype rs368344378G or biological variant A
CR1_m1_WT_R	CGCTAGTCAAGTAGGTTTTATCTAGCTGTCCCATAGAGA	CR1_m1_WT_F
CR1_m1_AATA_F	TCTCTATGGGACAGCTAAATAAAACCTACTTGACTAGCG	CR1_m1_AATA_R
CR1_m1_AATA_R	CGCTAGTCAAGTAGGTTTTATTTAGCTGTCCCATAGAGA	CR1_m1_AATA_F
CR1_m2_WT_F	TTGACAGAATTTCACTCTTATCACCTGGGCTGGAGTGCA	CR1_m2_WT_R	A 39-bp sequenc flanking the binding motif of GATA1 containing wildtype rs11117991T or biological variant C
CR1_m2_WT_R	TGCACTCCAGCCCAGGTGATAAGAGTGAAATTCTGTCAA	CR1_m2_WT_F
CR1_m2_GGTA_F	TTGACAGAATTTCACTCTTACCACCTGGGCTGGAGTGCA	CR1_m2_GGTA_R
CR1_m2_GGTA_R	TGCACTCCAGCCCAGGTGGTAAGAGTGAAATTCTGTCAA	CR1_m2_GGTA_F
ABO_int1_WT_F	CGCAATGCCTGGGAAAGGGAGAGATAAGGCTCACTAGCCA	ABO_int1_WT_R	A 40-bp sequence of ABO intron 1 serves as positive control for GATA1 binding site
ABO_int1_WT_R	TGGCTAGTGAGCCTTATCTCTCCCTTTCCCAGGCATTGCG	ABO_int1_WT_F
Plasmid contruct primers
primer name	primer sequence	primer pair	Remark
CR1_prom-74~+77_BglII_F	ATCGAGATCTCCATGAAGGGGAAGCTGTGGTC	CR1_prom-74~+77_HindIII_R	Targeting CR1 promoter region with HindIII or BglII restriction sites with ATCG add to the 5' end of the sequence.
CR1_prom-74~+77_HindIII_R	ATCGAAGCTTCAAACCAGATTTGATCTCGAAG	CR1_prom-74~+77_BglII_F
CR1enh_m1m2_KpnI_F	ATCGGGTACCATGCCAGAAGCAGGGCTTAG	CR1enh_m1m2_KpnIR	Targeting CR1 enhancer region in intron 4 containing both motif 1 and motif 2 with KpnI restriction sites with ATCG add to the 5' end of the sequence.
CR1enh_m1m2_KpnIR	ATCGGGTACCACTTGGAAGGCTGAAGTGGG	CR1enh_m1m2_KpnI_F
CR1enh_m1_KpnI_R	ATC GGG TAC CTT TTA TTA CGG GCT GGG GGT	CR1enh_m1m2_KpnI_F	Targeting CR1 enhancer region in intron 4 containing only motif 1 with KpnI restriction site with ATCG add to the 5' end of the sequence.
CR1enh_m2_KpnI_F	ATC GGG TAC CTC TTT ACT GCC ATC TTG TGT TTC T	CR1ehn_m1m2_KpnI_R	Targeting CR1 enhancer region in intron 4 containing only motif 2 with KpnI restriction site with ATCG add to the 5' end of the sequence.
CR1_m1_AATA_SDM_F	CTAGTCAAGTAGGTTTTA TTTAGCTGTCCCATAGA GAGG	CR1_m1_AATA_SDM_R	Targeting CR1 enhancer region in intron 4 motif 1 inducing single base variant by site direct mutagenesis (SDM).
CR1_m1_AATA_SDM_R	CCTCTCTATGGGACAGC TAAATAAAACCTACTTGA CTAG	CR1_m1_AATA_SDM_F
RV primer 3	CTAGCAAAATAGGCTGTCCC	GL primer 2	pGL3 plasmid primers flanking the restriction sites used for building construct, serve as sequencing primer to validate the construct sequences.
GL primer 2	CTTTATGTTTTTGGCGTCTTCCA	RV primer 3
PCR and sequencing primers
primer name	primer sequence	primer pair	remark
rs11117991_F	CTAAGTGTGGTTCCTCTGAAGG	rs11117991_R	Target CR1 intron 4, containing the rs11117991 site, yield a 413-bp product
rs11117991_R	TGGGCAGATCACCTCTTGTC	rs11117991_F
rs2274567_F	TGAATTTGGGGCCTTGTGCTA	rs2274567_R	Target CR1 intron 22 to exon 22, containing the rs2274567 site, yield a 440-bp product
rs2274567_R	CCATGAGGGAGTTGACCCAA	rs2274567_F
rs11118133_HindIII_F	CCTTCAATGGAATGGTG CAT	rs11118133_HindIII_R	Target CR1 exon 27 to intron 27, containing the rs11118133, HindIII restriction site, yield a 1746-bp product
rs11118133_HindIII_R	CCCTTGTAAGGCAAGTC TGG	rs11118133_HindIII_F
