# Supplementary material for: Elucidation of the low-expressing erythroid CR1 phenotype by bioinformatic mining of the GATA1-driven blood-group regulome
Source: Nat Commun. 2023 Aug 17;14:5001. doi: 10.1038/s41467-023-40708-w (PMC10435571; doi:10.1038/s41467-023-40708-w)
Supplement: Supplementary file 8 — Source Data [file 41467_2023_40708_MOESM8_ESM.xlsx]

## Sheet: Figure 3a
Figure 3a
	pGL3	CR1_prom	p1_wt_F	p1_wt_R	p1_mt_F	p1_mt_R	p2_wt_F	p2_wt_R	p2_mt_F	p2_mt_R
	0.159	1	2.09	5.99	0.651	0.882	1.12	1	0.919	1.21
	0.0694	1	1.27	2.82	0.331	0.465	0.612	0.577	0.501	0.632
	0.0973	1	1.58	3.56	0.555	0.746	1.1	0.896	0.823	0.694

## Sheet: Figure 3b
Figure 3b
	pGL3	CR1-prom	enh_F	enh_R	p1wt_p2mt_F	p1wt_p2mt_R	p1mt_p2wt_F	p1mt_p2wt_R	p1mt_p2mt_F	p1mt_p2mt_R
	0.101	1	3.98	5.9	2.29	3.25	1.17	1.54	0.871	0.757
	0.0869	1	3.8	4.68	2.47	3.09	1.15	1.54	0.912	0.624
	0.107	1	4.27	5.69	2.66	3.6	1.34	1.65	0.816	0.772

## Sheet: Figure 5a
Figure 5a
	sample	group	Geometric Mean	SNV
	1	heterozygous	82	rs11117991
	2	heterozygous	205	rs11117991
	3	heterozygous	150	rs11117991
	4	homozygous major	263	rs11117991
	5	heterozygous	352	rs11117991
	6	homozygous minor	55	rs11117991
	7	homozygous major	472	rs11117991
	8	homozygous major	252	rs11117991
	9	homozygous major	479	rs11117991
	10	heterozygous	367	rs11117991
	11	homozygous major	464	rs11117991
	12	homozygous major	449	rs11117991
	13	homozygous major	353	rs11117991
	14	homozygous major	288	rs11117991
	15	heterozygous	294	rs11117991
	16	homozygous major	501	rs11117991
	17	heterozygous	203	rs11117991
	18	homozygous major	556	rs11117991
	19	homozygous major	508	rs11117991
	20	homozygous minor	92	rs11117991
	21	heterozygous	143	rs11117991
	22	homozygous major	279	rs11117991
	23	homozygous major	285	rs11117991
	24	homozygous minor	89	rs11117991
	25	homozygous major	499	rs11117991
	26	homozygous major	187	rs11117991
	27	homozygous major	260	rs11117991
	28	homozygous major	647	rs11117991
	29	homozygous major	503	rs11117991
	30	homozygous major	534	rs11117991
	31	heterozygous	109	rs11117991
	32	heterozygous	365	rs11117991
	33	homozygous major	283	rs11117991
	34	homozygous major	351	rs11117991
	35	heterozygous	349	rs11117991
	36	homozygous major	413	rs11117991
	37	homozygous major	115	rs11117991
	38	heterozygous	243	rs11117991
	39	homozygous major	308	rs11117991
	40	homozygous major	465	rs11117991
	41	heterozygous	198	rs11117991
	42	homozygous major	169	rs11117991
	43	homozygous major	451	rs11117991
	44	heterozygous	312	rs11117991
	45	homozygous major	475	rs11117991
	46	heterozygous	334	rs11117991
	47	homozygous major	281	rs11117991
	48	heterozygous	57	rs11117991
	49	heterozygous	316	rs11117991
	50	homozygous major	319	rs11117991
	51	homozygous major	426	rs11117991
	52	heterozygous	119	rs11117991
	53	heterozygous	281	rs11117991
	54	homozygous major	325	rs11117991
	55	homozygous major	441	rs11117991
	56	homozygous major	559	rs11117991
	57	homozygous major	369	rs11117991
	58	homozygous major	453	rs11117991
	59	homozygous major	303	rs11117991
	60	homozygous major	178	rs11117991
	61	heterozygous	295	rs11117991
	62	heterozygous	298	rs11117991
	63	homozygous major	474	rs11117991
	64	homozygous major	323	rs11117991
	65	homozygous major	260	rs11117991
	66	homozygous major	345	rs11117991
	67	homozygous major	402	rs11117991
	68	homozygous major	336	rs11117991
	69	homozygous major	614	rs11117991
	70	heterozygous	401	rs11117991
	71	heterozygous	212	rs11117991
	72	homozygous major	439	rs11117991
	73	homozygous major	307	rs11117991
	74	heterozygous	236	rs11117991
	75	homozygous major	254	rs11117991
	76	homozygous major	240	rs11117991
	77	heterozygous	178	rs11117991
	78	heterozygous	217	rs11117991
	79	homozygous major	531	rs11117991
	80	heterozygous	233	rs11117991
	81	homozygous major	577	rs11117991
	82	homozygous major	257	rs11117991
	83	homozygous major	310	rs11117991
	84	heterozygous	278	rs11117991
	85	heterozygous	273	rs11117991
	86	homozygous major	305	rs11117991
	87	homozygous major	387	rs11117991
	88	heterozygous	194	rs11117991
	89	homozygous major	235	rs11117991
	90	homozygous major	625	rs11117991
	91	homozygous major	356	rs11117991
	92	homozygous major	160	rs11117991
	93	homozygous major	532	rs11117991
	94	homozygous major	331	rs11117991
	95	homozygous major	486	rs11117991
	96	homozygous major	537	rs11117991
	97	homozygous major	215	rs11117991
	98	heterozygous	404	rs11117991
	99	heterozygous	271	rs11117991
	100	homozygous major	652	rs11117991
	1	heterozygous	82	rs2274567
	2	heterozygous	205	rs2274567
	3	heterozygous	150	rs2274567
	4	homozygous major	263	rs2274567
	5	heterozygous	352	rs2274567
	6	homozygous minor	55	rs2274567
	7	homozygous major	472	rs2274567
	8	homozygous major	252	rs2274567
	9	homozygous major	479	rs2274567
	10	heterozygous	367	rs2274567
	11	homozygous major	464	rs2274567
	12	homozygous major	449	rs2274567
	13	homozygous major	353	rs2274567
	14	homozygous major	288	rs2274567
	15	heterozygous	294	rs2274567
	16	homozygous major	501	rs2274567
	17	heterozygous	203	rs2274567
	18	homozygous major	556	rs2274567
	19	homozygous major	508	rs2274567
	20	homozygous minor	92	rs2274567
	21	heterozygous	143	rs2274567
	22	homozygous major	279	rs2274567
	23	homozygous major	285	rs2274567
	24	homozygous minor	89	rs2274567
	25	homozygous major	499	rs2274567
	26	homozygous major	187	rs2274567
	27	homozygous major	260	rs2274567
	28	homozygous major	647	rs2274567
	29	homozygous major	503	rs2274567
	30	homozygous major	534	rs2274567
	31	heterozygous	109	rs2274567
	32	heterozygous	365	rs2274567
	33	homozygous major	283	rs2274567
	34	homozygous major	351	rs2274567
	35	heterozygous	349	rs2274567
	36	homozygous major	413	rs2274567
	37	homozygous major	115	rs2274567
	38	heterozygous	243	rs2274567
	39	homozygous major	308	rs2274567
	40	homozygous major	465	rs2274567
	41	heterozygous	198	rs2274567
	42	homozygous major	169	rs2274567
	43	homozygous major	451	rs2274567
	44	heterozygous	312	rs2274567
	45	homozygous major	475	rs2274567
	46	heterozygous	334	rs2274567
	47	homozygous major	281	rs2274567
	48	heterozygous	57	rs2274567
	49	heterozygous	316	rs2274567
	50	homozygous major	319	rs2274567
	51	homozygous major	426	rs2274567
	52	heterozygous	119	rs2274567
	53	heterozygous	281	rs2274567
	54	homozygous major	325	rs2274567
	55	homozygous major	441	rs2274567
	56	homozygous major	559	rs2274567
	57	homozygous major	369	rs2274567
	58	homozygous major	453	rs2274567
	59	homozygous major	303	rs2274567
	60	homozygous major	178	rs2274567
	61	heterozygous	295	rs2274567
	62	heterozygous	298	rs2274567
	63	homozygous major	474	rs2274567
	64	homozygous major	323	rs2274567
	65	homozygous major	260	rs2274567
	66	homozygous major	345	rs2274567
	67	homozygous major	402	rs2274567
	68	homozygous major	336	rs2274567
	69	homozygous major	614	rs2274567
	70	heterozygous	401	rs2274567
	71	heterozygous	212	rs2274567
	72	homozygous major	439	rs2274567
	73	homozygous major	307	rs2274567
	74	heterozygous	236	rs2274567
	75	homozygous major	254	rs2274567
	76	homozygous major	240	rs2274567
	77	heterozygous	178	rs2274567
	78	heterozygous	217	rs2274567
	79	homozygous major	531	rs2274567
	80	heterozygous	233	rs2274567
	81	homozygous major	577	rs2274567
	82	homozygous major	257	rs2274567
	83	homozygous major	310	rs2274567
	84	heterozygous	278	rs2274567
	85	heterozygous	273	rs2274567
	86	homozygous major	305	rs2274567
	87	homozygous major	387	rs2274567
	88	heterozygous	194	rs2274567
	89	homozygous major	235	rs2274567
	90	homozygous major	625	rs2274567
	91	homozygous major	356	rs2274567
	92	homozygous major	160	rs2274567
	93	homozygous major	532	rs2274567
	94	homozygous major	331	rs2274567
	95	homozygous major	486	rs2274567
	96	homozygous major	537	rs2274567
	97	homozygous major	215	rs2274567
	98	heterozygous	404	rs2274567
	99	heterozygous	271	rs2274567
	100	homozygous major	652	rs2274567

## Sheet: Figure 5bc
Figure 5bc
	Histogram #	group	SNV	Geometric Mean
	4	homozygous minor	rs11117991	299
	5	homozygous minor	rs11117991	197.76
	6	homozygous minor	rs11117991	190.43
	7	homozygous minor	rs11117991	256.74
	8	homozygous minor	rs11117991	317.66
	9	homozygous minor	rs11117991	235.47
	10	homozygous minor	rs11117991	212.45
	11	homozygous minor	rs11117991	234.08
	12	homozygous minor	rs11117991	229.04
	13	homozygous minor	rs11117991	454.88
	14	heterozygous	rs11117991	312.53
	15	heterozygous	rs11117991	272.58
	16	heterozygous	rs11117991	439.75
	17	heterozygous	rs11117991	513.93
	18	homozygous major	rs11117991	644.41
	19	homozygous major	rs11117991	1123.66
	20	homozygous major	rs11117991	437.28
	21	homozygous major	rs11117991	654.44
	22	homozygous major	rs11117991	550.76
	23	homozygous major	rs11117991	828.99
	24	homozygous major	rs11117991	603.95
	25	heterozygous	rs11117991	311.16
	26	heterozygous	rs11117991	536.27
	27	heterozygous	rs11117991	749.76
	28	heterozygous	rs11117991	215.38
	29	heterozygous	rs11117991	922.74
	30	heterozygous	rs11117991	786.31
	31	heterozygous	rs11117991	498.63
	32	heterozygous	rs11117991	641.54
	33	heterozygous	rs11117991	884.4
	34	heterozygous	rs11117991	437.36
	35	homozygous major	rs11117991	449.01
	36	homozygous major	rs11117991	598.95
	37	homozygous major	rs11117991	903.02
	38	homozygous major	rs11117991	979.55
	39	homozygous major	rs11117991	650.55
	40	homozygous major	rs11117991	1040.69
	41	homozygous major	rs11117991	600.3
	42	homozygous major	rs11117991	596.19
	43	homozygous major	rs11117991	566.72
	44	homozygous major	rs11117991	544.65
	4	homozygous minor	rs2274567	299
	5	homozygous minor	rs2274567	197.76
	6	homozygous minor	rs2274567	190.43
	7	homozygous minor	rs2274567	256.74
	8	homozygous minor	rs2274567	317.66
	9	homozygous minor	rs2274567	235.47
	10	homozygous minor	rs2274567	212.45
	11	homozygous minor	rs2274567	234.08
	12	homozygous minor	rs2274567	229.04
	13	homozygous minor	rs2274567	454.88
	14	homozygous minor	rs2274567	312.53
	15	homozygous minor	rs2274567	272.58
	16	homozygous minor	rs2274567	439.75
	17	homozygous minor	rs2274567	513.93
	18	heterozygous	rs2274567	644.41
	19	heterozygous	rs2274567	1123.66
	20	heterozygous	rs2274567	437.28
	21	heterozygous	rs2274567	654.44
	22	heterozygous	rs2274567	550.76
	23	heterozygous	rs2274567	828.99
	24	heterozygous	rs2274567	603.95
	25	heterozygous	rs2274567	311.16
	26	heterozygous	rs2274567	536.27
	27	heterozygous	rs2274567	749.76
	28	heterozygous	rs2274567	215.38
	29	heterozygous	rs2274567	922.74
	30	heterozygous	rs2274567	786.31
	31	heterozygous	rs2274567	498.63
	32	heterozygous	rs2274567	641.54
	33	heterozygous	rs2274567	884.4
	34	heterozygous	rs2274567	437.36
	35	homozygous major	rs2274567	449.01
	36	homozygous major	rs2274567	598.95
	37	homozygous major	rs2274567	903.02
	38	homozygous major	rs2274567	979.55
	39	homozygous major	rs2274567	650.55
	40	homozygous major	rs2274567	1040.69
	41	homozygous major	rs2274567	600.3
	42	homozygous major	rs2274567	596.19
	43	homozygous major	rs2274567	566.72
	44	homozygous major	rs2274567	544.65

## Sheet: Figure 6a
Figure 6a
	Lane	intensity	group	rs
	1	634697620	minor	rs11117991
	2	758534208	minor	rs11117991
	3	748639731	minor	rs11117991
	4	891995925	hetero	rs11117991
	5	958479603	hetero	rs11117991
	6	972401892	hetero	rs11117991
	7	1264315376	major	rs11117991
	8	1041119133	major	rs11117991
	9	1101522684	major	rs11117991

## Sheet: Figure 6b
Figure 6b
	control	Lane	Intensity	SNV	Genotype
	T	1	162656100	rs11117991	T/T
	T	2	58023426	rs11117991	T/C
	T	3	22045111	rs11117991	C/C
	F	4	88238080	rs11117991	T/T
	F	5	104277160	rs11117991	T/T
	F	6	158118687	rs11117991	T/T
	F	7	99374660	rs11117991	T/C
	F	8	58039688	rs11117991	T/C
	F	9	19986816	rs11117991	T/C

## Sheet: Figure 6ab blot
Figure 6 blot	Complete immunoblots of anti-CD35 from selected Swedish and Thai samples.
	(a – c) Immunoblot from Swedish samples, lane 1 to 9: Swedish samples with genotype as listed in Figure 6a lane 1 to 9, lane 10: protein standard, lane 11: positive control, lane 12: negative control.
	(d – e) Immunoblot from Thai samples, lane 1: negative controls, lane 2: positive control, lane 3 to 11: Thai samples with genotypes listed in Figure 6b lane 1 to 9, lane 12: protein standard. Nuclear extracts from TF-1 cells and HeLa cells were used as positive and negative controls respectively.
	(a) Complete blot for the cropped version shown in Figure 6a. (b) Longer exposure to enhance visibility of positive control. (c) Merged image to show protein standard. (d) Complete blot for the cropped version shown in Figure 6b. (e) Merged image to show protein standard.
	Dual Color Precision Plus Protein Standards were used as standard in both blots, the top two bands represent 250kD and 150kD (from top to bottom).

## Sheet: Figure 7a
Figure 7a
	Sample Number	Group	SNV	RQ	𝚫Ct	𝚫𝚫Ct
	1	homozygous minor	rs11117991	0.625079	0.669489	0.677889
	2	homozygous minor	rs11117991	0.257693	1.94788	1.95628
	3	homozygous major	rs11117991	1.51689	-0.609517	-0.601117
	4	homozygous major	rs11117991	1.32474	-0.414104	-0.405704
	5	homozygous major	rs11117991	0.49885	0.994921	1.00332
	6	homozygous minor	rs11117991	0.263516	1.91564	1.92404
	7	homozygous minor	rs11117991	0.16151	2.62191	2.63031
	8	homozygous minor	rs11117991	0.215675	2.20467	2.21307
	9	homozygous minor	rs11117991	0.162021	2.61735	2.62575
	10	homozygous minor	rs11117991	0.200641	2.30891	2.31731
	11	homozygous major	rs11117991	0.461181	1.1082	1.1166
	12	homozygous major	rs11117991	1	-0.00839996	0
	13	homozygous minor	rs11117991	0.321015	1.63089	1.63929
	14	homozygous minor	rs11117991	0.142302	2.80457	2.81297
	15	homozygous major	rs11117991	0.65936	0.592463	0.600863
	16	homozygous minor	rs11117991	0.230285	2.11011	2.11851
	17	homozygous major	rs11117991	1.03188	-0.0536817	-0.0452817
	18	homozygous major	rs11117991	0.624362	0.671144	0.679544
	19	heterozygous	rs11117991	0.460079	1.11165	1.12005
	20	heterozygous	rs11117991	0.792119	0.32781	0.33621
	21	homozygous major	rs11117991	0.603117	0.72109	0.72949
	22	heterozygous	rs11117991	0.145263	2.77486	2.78326
	23	homozygous major	rs11117991	0.667049	0.575736	0.584136
	24	heterozygous	rs11117991	0.595237	0.740063	0.748463
	25	heterozygous	rs11117991	0.303688	0.384526	1.71934
	26	heterozygous	rs11117991	0.725835	-0.872525	0.462287
	27	homozygous major	rs11117991	1.69256	-2.09402	-0.759204
	28	heterozygous	rs11117991	1.0249	-1.3703	-0.0354888
	29	heterozygous	rs11117991	0.812886	-1.03594	0.298875
	30	homozygous major	rs11117991	1.26767	-1.67699	-0.342182
	31	homozygous major	rs11117991	0.223796	0.82493	2.15974
	32	heterozygous	rs11117991	0.801151	-1.01496	0.319853
	33	homozygous major	rs11117991	1.0003	-1.33525	-0.00043869
	34	heterozygous	rs11117991	1.16474	-1.55481	-0.220002
	35	homozygous major	rs11117991	0.547289	-0.465185	0.869626
	36	homozygous major	rs11117991	0.927621	-1.22642	0.108393
	37	heterozygous	rs11117991	0.292618	0.4381	1.77291
	38	heterozygous	rs11117991	0.535375	-0.433432	0.901379
	39	homozygous major	rs11117991	1.01576	-1.35737	-0.0225538
	40	heterozygous	rs11117991	0.566007	-0.513704	0.821108
	41	heterozygous	rs11117991	0.331235	0.259261	1.59407
	1	homozygous minor	rs2274567	0.625079	0.669489	0.677889
	2	homozygous minor	rs2274567	0.257693	1.94788	1.95628
	3	homozygous major	rs2274567	1.51689	-0.609517	-0.601117
	4	homozygous major	rs2274567	1.32474	-0.414104	-0.405704
	5	homozygous major	rs2274567	0.49885	0.994921	1.00332
	6	homozygous minor	rs2274567	0.263516	1.91564	1.92404
	7	homozygous minor	rs2274567	0.16151	2.62191	2.63031
	8	homozygous minor	rs2274567	0.215675	2.20467	2.21307
	9	homozygous minor	rs2274567	0.162021	2.61735	2.62575
	10	homozygous minor	rs2274567	0.200641	2.30891	2.31731
	11	homozygous major	rs2274567	0.461181	1.1082	1.1166
	12	homozygous major	rs2274567	1	-0.00839996	0
	13	homozygous minor	rs2274567	0.321015	1.63089	1.63929
	14	homozygous minor	rs2274567	0.142302	2.80457	2.81297
	15	homozygous major	rs2274567	0.65936	0.592463	0.600863
	16	homozygous minor	rs2274567	0.230285	2.11011	2.11851
	17	homozygous major	rs2274567	1.03188	-0.0536817	-0.0452817
	18	homozygous major	rs2274567	0.624362	0.671144	0.679544
	19	homozygous minor	rs2274567	0.460079	1.11165	1.12005
	20	homozygous minor	rs2274567	0.792119	0.32781	0.33621
	21	homozygous major	rs2274567	0.603117	0.72109	0.72949
	22	homozygous minor	rs2274567	0.145263	2.77486	2.78326
	23	homozygous major	rs2274567	0.667049	0.575736	0.584136
	24	homozygous minor	rs2274567	0.595237	0.740063	0.748463
	25	heterozygous	rs2274567	0.303688	0.384526	1.71934
	26	heterozygous	rs2274567	0.725835	-0.872525	0.462287
	27	heterozygous	rs2274567	1.69256	-2.09402	-0.759204
	28	heterozygous	rs2274567	1.0249	-1.3703	-0.0354888
	29	heterozygous	rs2274567	0.812886	-1.03594	0.298875
	30	heterozygous	rs2274567	1.26767	-1.67699	-0.342182
	31	heterozygous	rs2274567	0.223796	0.82493	2.15974
	32	heterozygous	rs2274567	0.801151	-1.01496	0.319853
	33	heterozygous	rs2274567	1.0003	-1.33525	-0.00043869
	34	heterozygous	rs2274567	1.16474	-1.55481	-0.220002
	35	heterozygous	rs2274567	0.547289	-0.465185	0.869626
	36	heterozygous	rs2274567	0.927621	-1.22642	0.108393
	37	heterozygous	rs2274567	0.292618	0.4381	1.77291
	38	heterozygous	rs2274567	0.535375	-0.433432	0.901379
	39	heterozygous	rs2274567	1.01576	-1.35737	-0.0225538
	40	heterozygous	rs2274567	0.566007	-0.513704	0.821108
	41	heterozygous	rs2274567	0.331235	0.259261	1.59407
